# Supplementary material for: On-chip phonon-enhanced IR near-field detection of molecular vibrations
Source: Nat Commun. 2024 Oct 16;15:8907. doi: 10.1038/s41467-024-53182-9 (PMC11484778; doi:10.1038/s41467-024-53182-9)
Supplement: Supplementary file 3 — Source Data [file 41467_2024_53182_MOESM3_ESM.xlsx]

## Sheet: Figure 2
	Panel b				Panel c
						Molecular thickness
	x	n			Frequency	0 nm	10 nm	0 nm	10 nm
	mm	m^{-2}			cm^{-1}	with HPhPs	with HPhPs	no HPhPs	no HPhPs
	-1.7	-2.67239e+16			1350	0.00481622	0.00466652	0.0347948	0.0317664
	-1.6995	-1.98374e+16			1351	0.00434451	0.00421773	0.0345595	0.0315522
	-1.699	-1.73464e+16			1352	0.00388147	0.00377607	0.0343254	0.0313392
	-1.6985	-1.61489e+16			1353	0.00343011	0.00334439	0.0340929	0.0311276
	-1.698	-1.54282e+16			1354	0.00299401	0.00292614	0.0338625	0.0309179
	-1.6975	-1.49393e+16			1355	0.00257745	0.00252544	0.0336345	0.0307104
	-1.697	-1.45862e+16			1356	0.00218554	0.0021473	0.0334092	0.0305055
	-1.6965	-1.43213e+16			1357	0.00182435	0.00179769	0.0331871	0.0303033
	-1.696	-1.41176e+16			1358	0.00150111	0.00148378	0.0329683	0.0301042
	-1.6955	-1.39581e+16			1359	0.00122437	0.00121419	0.032753	0.0299082
	-1.695	-1.38315e+16			1360	0.00100441	0.00099934	0.0325414	0.0297156
	-1.6945	-1.37296e+16			1361	0.000853898	0.000852242	0.0323335	0.0295264
	-1.694	-1.36468e+16			1362	0.000789236	0.000789905	0.0321295	0.0293406
	-1.6935	-1.35788e+16			1363	0.000831885	0.00083469	0.0319294	0.0291584
	-1.693	-1.35224e+16			1364	0.00100784	0.00101376	0.0317331	0.0289796
	-1.6925	-1.34752e+16			1365	0.00134415	0.00135557	0.0315405	0.0288042
	-1.692	-1.34354e+16			1366	0.00186485	0.00188591	0.0313517	0.0286322
	-1.6915	-1.34013e+16			1367	0.00259134	0.00262827	0.0311666	0.0284635
	-1.691	-1.33719e+16			1368	0.00354681	0.00360845	0.030985	0.0282981
	-1.6905	-1.33464e+16			1369	0.0047583	0.00485648	0.030807	0.0281358
	-1.69	-1.33241e+16			1370	0.00625246	0.00640213	0.0306325	0.0279766
	-1.6895	-1.33046e+16			1371	0.00804795	0.0082671	0.0304614	0.0278205
	-1.689	-1.32871e+16			1372	0.0101532	0.0104626	0.0302937	0.0276674
	-1.6885	-1.32714e+16			1373	0.0125711	0.012991	0.0301293	0.0275174
	-1.688	-1.32573e+16			1374	0.0152924	0.0158378	0.0299683	0.0273703
	-1.6875	-1.32446e+16			1375	0.0182853	0.0189641	0.0298106	0.0272261
	-1.687	-1.32329e+16			1376	0.0214944	0.0222973	0.0296562	0.0270849
	-1.6865	-1.32223e+16			1377	0.0248303	0.0257254	0.0295049	0.0269464
	-1.686	-1.32125e+16			1378	0.0281782	0.029123	0.0293568	0.0268108
	-1.6855	-1.32034e+16			1379	0.0314379	0.032395	0.0292118	0.0266778
	-1.685	-1.3195e+16			1380	0.0345548	0.035508	0.0290696	0.0265473
	-1.6845	-1.31872e+16			1381	0.0375323	0.0384791	0.0289302	0.0264193
	-1.684	-1.31799e+16			1382	0.0404037	0.0413318	0.0287934	0.0262935
	-1.6835	-1.3173e+16			1383	0.0431808	0.0440756	0.0286588	0.0261696
	-1.683	-1.31665e+16			1384	0.0458541	0.0466968	0.0285263	0.0260475
	-1.6825	-1.31604e+16			1385	0.0484111	0.0491617	0.0283956	0.0259269
	-1.682	-1.31547e+16			1386	0.05082	0.0514376	0.0282664	0.0258076
	-1.6815	-1.31493e+16			1387	0.0530458	0.0534863	0.0281383	0.0256892
	-1.681	-1.31442e+16			1388	0.0550789	0.0552672	0.0280111	0.0255714
	-1.6805	-1.31392e+16			1389	0.0569066	0.0567626	0.0278843	0.025454
	-1.68	-1.31345e+16			1390	0.0584918	0.0579535	0.0277578	0.0253367
	-1.6795	-1.31302e+16			1391	0.0598026	0.058804	0.0276311	0.0252191
	-1.679	-1.3126e+16			1392	0.0608115	0.0592944	0.0275041	0.0251011
	-1.6785	-1.3122e+16			1393	0.0614712	0.0594343	0.0273765	0.0249825
	-1.678	-1.3118e+16			1394	0.0617532	0.0592701	0.027248	0.024863
	-1.6775	-1.31143e+16			1395	0.0617028	0.058899	0.0271186	0.0247426
	-1.677	-1.31108e+16			1396	0.0614162	0.0584324	0.0269881	0.0246211
	-1.6765	-1.31075e+16			1397	0.0609853	0.0579395	0.0268565	0.0244984
	-1.676	-1.31042e+16			1398	0.0604829	0.057445	0.0267237	0.0243746
	-1.6755	-1.31011e+16			1399	0.059975	0.0569583	0.0265898	0.0242496
	-1.675	-1.30981e+16			1400	0.0595039	0.0564734	0.0264548	0.0241236
	-1.6745	-1.30952e+16			1401	0.0590633	0.055972	0.026319	0.0239966
	-1.674	-1.30924e+16			1402	0.0586266	0.0554451	0.0261823	0.0238688
	-1.6735	-1.30897e+16			1403	0.0581908	0.0548885	0.0260451	0.0237404
	-1.673	-1.30871e+16			1404	0.0577645	0.0542891	0.0259075	0.0236114
	-1.6725	-1.30846e+16			1405	0.057329	0.0536384	0.0257698	0.0234822
	-1.672	-1.30821e+16			1406	0.0568506	0.0529393	0.0256321	0.0233528
	-1.6715	-1.30798e+16			1407	0.0563189	0.0521946	0.0254946	0.0232235
	-1.671	-1.30775e+16			1408	0.0557436	0.0514086	0.0253576	0.0230944
	-1.6705	-1.30753e+16			1409	0.0551218	0.0505977	0.0252211	0.0229656
	-1.67	-1.30732e+16			1410	0.0544395	0.0497839	0.0250853	0.0228373
	-1.6695	-1.30711e+16			1411	0.0536998	0.0489868	0.0249504	0.0227095
	-1.669	-1.3069e+16			1412	0.0529287	0.0482221	0.0248163	0.0225822
	-1.6685	-1.3067e+16			1413	0.0521545	0.0474987	0.0246832	0.0224555
	-1.668	-1.30651e+16			1414	0.0513949	0.0468147	0.024551	0.0223295
	-1.66751	-1.30632e+16			1415	0.0506621	0.0461633	0.0244198	0.022204
	-1.66701	-1.30614e+16			1416	0.0499714	0.0455395	0.0242895	0.0220791
	-1.66651	-1.30597e+16			1417	0.0493339	0.0449396	0.0241601	0.0219547
	-1.66601	-1.30581e+16			1418	0.0487462	0.0443604	0.0240318	0.0218309
	-1.66551	-1.30565e+16			1419	0.0481955	0.0438004	0.0239044	0.0217076
	-1.66501	-1.30549e+16			1420	0.0476719	0.0432579	0.0237781	0.0215849
	-1.66451	-1.30533e+16			1421	0.0471722	0.0427299	0.0236529	0.0214628
	-1.66401	-1.30517e+16			1422	0.0466918	0.0422137	0.0235289	0.0213412
	-1.66351	-1.30502e+16			1423	0.046223	0.0417094	0.0234063	0.0212204
	-1.66301	-1.30488e+16			1424	0.0457603	0.0412171	0.0232853	0.0211004
	-1.66251	-1.30474e+16			1425	0.0453035	0.0407351	0.0231659	0.0209812
	-1.66201	-1.3046e+16			1426	0.0448524	0.0402608	0.0230485	0.0208631
	-1.66151	-1.30446e+16			1427	0.0444043	0.0397942	0.0229332	0.0207459
	-1.66101	-1.30433e+16			1428	0.043957	0.0393387	0.0228202	0.02063
	-1.66051	-1.30419e+16			1429	0.0435111	0.0388972	0.0227098	0.0205152
	-1.66001	-1.30407e+16			1430	0.0430684	0.038469	0.0226021	0.0204016
	-1.65951	-1.30394e+16			1431	0.0426296	0.0380506	0.0224972	0.0202891
	-1.65901	-1.30382e+16			1432	0.042195	0.0376402	0.0223955	0.0201778
	-1.65851	-1.3037e+16			1433	0.0417668	0.037238	0.0222969	0.0200673
	-1.65801	-1.30358e+16			1434	0.0413496	0.0368438	0.0222015	0.0199575
	-1.65751	-1.30347e+16			1435	0.0409497	0.0364559	0.0221094	0.0198479
	-1.65701	-1.30337e+16			1436	0.0405734	0.0360724	0.0220205	0.0197381
	-1.65651	-1.30327e+16			1437	0.0402251	0.0356923	0.0219348	0.0196274
	-1.65601	-1.30316e+16			1438	0.0399059	0.0353128	0.0218521	0.0195151
	-1.65551	-1.30305e+16			1439	0.0396127	0.0349251	0.0217723	0.0194
	-1.65501	-1.30294e+16			1440	0.0393404	0.0345144	0.0216952	0.0192811
	-1.65451	-1.30285e+16			1441	0.0390841	0.0340644	0.0216206	0.0191568
	-1.65401	-1.30276e+16			1442	0.0388412	0.0335602	0.0215482	0.0190256
	-1.65351	-1.30266e+16			1443	0.0386107	0.0329864	0.0214776	0.0188859
	-1.65301	-1.30256e+16			1444	0.0383918	0.0323261	0.0214086	0.018737
	-1.65251	-1.30247e+16			1445	0.0381837	0.0315677	0.0213408	0.01858
	-1.65201	-1.30238e+16			1446	0.0379857	0.0307202	0.0212739	0.018421
	-1.65151	-1.30229e+16			1447	0.0377961	0.0298316	0.0212076	0.0182767
	-1.65101	-1.30221e+16			1448	0.0376119	0.0290098	0.0211415	0.018181
	-1.65051	-1.30213e+16			1449	0.0374297	0.0284243	0.0210754	0.0181835
	-1.65001	-1.30205e+16			1450	0.037248	0.0282371	0.0210091	0.018318
	-1.64951	-1.30197e+16			1451	0.0370674	0.0284788	0.0209422	0.0185546
	-1.64901	-1.30189e+16			1452	0.03689	0.0290172	0.0208746	0.0188075
	-1.64851	-1.30181e+16			1453	0.0367173	0.0296741	0.0208063	0.0190063
	-1.64801	-1.30174e+16			1454	0.0365495	0.0303195	0.0207371	0.0191273
	-1.64751	-1.30166e+16			1455	0.0363863	0.0308809	0.0206669	0.0191769
	-1.64701	-1.30159e+16			1456	0.0362276	0.0313308	0.0205958	0.0191728
	-1.64651	-1.30151e+16			1457	0.0360722	0.0316691	0.0205238	0.0191328
	-1.64601	-1.30144e+16			1458	0.0359178	0.0319062	0.0204508	0.0190707
	-1.64551	-1.30137e+16			1459	0.0357626	0.0320551	0.0203771	0.0189957
	-1.64501	-1.3013e+16			1460	0.0356068	0.0321291	0.0203026	0.0189132
	-1.64451	-1.30124e+16			1461	0.0354519	0.032141	0.0202275	0.0188266
	-1.64401	-1.30116e+16			1462	0.0352984	0.0320998	0.0201517	0.0187376
	-1.64351	-1.3011e+16			1463	0.0351451	0.0320111	0.0200754	0.0186473
	-1.64301	-1.30104e+16			1464	0.034992	0.0318817	0.0199985	0.0185562
	-1.64251	-1.30098e+16			1465	0.0348405	0.0317188	0.0199211	0.0184645
	-1.64201	-1.30092e+16			1466	0.0346914	0.0315271	0.0198433	0.0183722
	-1.64151	-1.30085e+16			1467	0.0345435	0.0313086	0.019765	0.0182792
	-1.64101	-1.30077e+16			1468	0.0343954	0.0310656	0.0196862	0.0181853
	-1.64051	-1.30071e+16			1469	0.0342461	0.0307999	0.0196069	0.0180902
	-1.64001	-1.30065e+16			1470	0.0340946	0.0305096	0.0195271	0.0179934
	-1.63951	-1.30059e+16			1471	0.0339387	0.0301901	0.0194469	0.0178944
	-1.63901	-1.30054e+16			1472	0.0337775	0.029837	0.0193663	0.0177925
	-1.63851	-1.30048e+16			1473	0.033612	0.0294459	0.0192853	0.0176869
	-1.63801	-1.30042e+16			1474	0.0334436	0.0290094	0.0192042	0.0175774
	-1.63751	-1.30036e+16			1475	0.0332725	0.0285214	0.0191228	0.0174656
	-1.63701	-1.30032e+16			1476	0.0330991	0.0280004	0.0190415	0.0173589
	-1.63651	-1.30026e+16			1477	0.0329237	0.0275332	0.0189604	0.017277
	-1.63601	-1.30021e+16			1478	0.0327446	0.0272805	0.0188797	0.0172423
	-1.63551	-1.30016e+16			1479	0.0325599	0.0273013	0.0187996	0.0172403
	-1.63501	-1.30011e+16			1480	0.0323693	0.0274234	0.0187204	0.0172259
	-1.63451	-1.30006e+16			1481	0.0321742	0.0274733	0.0186423	0.0171814
	-1.63401	-1.30002e+16			1482	0.0319757	0.0274118	0.0185655	0.0171155
	-1.63351	-1.29997e+16			1483	0.0317745	0.0272642	0.0184904	0.0170387
	-1.63301	-1.29993e+16			1484	0.0315716	0.0270609	0.018417	0.0169576
	-1.63251	-1.29987e+16			1485	0.0313667	0.0268216	0.0183458	0.0168751
	-1.63201	-1.29982e+16			1486	0.031159	0.0265579	0.0182767	0.0167928
	-1.63151	-1.29977e+16			1487	0.0309492	0.0262788	0.0182101	0.0167114
	-1.63101	-1.29973e+16			1488	0.0307399	0.0259902	0.018146	0.016631
	-1.63051	-1.29969e+16			1489	0.0305341	0.0256949	0.0180845	0.0165517
	-1.63001	-1.29965e+16			1490	0.0303333	0.0253937	0.0180256	0.0164733
	-1.62951	-1.29961e+16			1491	0.0301379	0.0250868	0.0179694	0.0163956
	-1.62901	-1.29956e+16			1492	0.0299483	0.0247743	0.0179157	0.0163183
	-1.62851	-1.29951e+16			1493	0.029766	0.0244571	0.0178644	0.0162411
	-1.62801	-1.29947e+16			1494	0.0295915	0.0241361	0.0178153	0.0161638
	-1.62751	-1.29942e+16			1495	0.0294228	0.0238094	0.0177683	0.0160861
	-1.62701	-1.29939e+16			1496	0.0292563	0.0234753	0.017723	0.0160083
	-1.62651	-1.29934e+16			1497	0.0290896	0.0231346	0.0176793	0.0159311
	-1.62601	-1.2993e+16			1498	0.0289217	0.0227901	0.0176369	0.0158559
	-1.62551	-1.29926e+16			1499	0.0287536	0.0224497	0.0175954	0.0157858
	-1.62501	-1.29922e+16			1500	0.0285893	0.0221276	0.0175546	0.0157252
	-1.62451	-1.29919e+16			1501	0.028432	0.0218426	0.0175142	0.0156807
	-1.62401	-1.29915e+16			1502	0.0282819	0.0216171	0.0174739	0.0156593
	-1.62351	-1.29912e+16			1503	0.0281365	0.0214733	0.0174336	0.0156671
	-1.62301	-1.29908e+16			1504	0.0279929	0.0214265	0.0173931	0.0157049
	-1.62251	-1.29904e+16			1505	0.0278495	0.0214793	0.0173522	0.0157668
	-1.62201	-1.29899e+16			1506	0.0277059	0.0216182	0.0173109	0.0158412
	-1.62151	-1.29897e+16			1507	0.0275623	0.0218176	0.017269	0.015915
	-1.62101	-1.29895e+16			1508	0.0274196	0.0220471	0.0172266	0.015978
	-1.62051	-1.29892e+16			1509	0.0272782	0.0222776	0.0171837	0.0160243
	-1.62001	-1.29888e+16			1510	0.0271369	0.0224862	0.0171402	0.0160523
	-1.61951	-1.29883e+16			1511	0.0269945	0.0226583	0.0170963	0.0160629
	-1.61901	-1.29879e+16			1512	0.0268512	0.022788	0.017052	0.0160589
	-1.61851	-1.29876e+16			1513	0.0267083	0.022876	0.0170074	0.0160432
	-1.61801	-1.29873e+16			1514	0.0265668	0.0229262	0.0169626	0.0160187
	-1.61751	-1.2987e+16			1515	0.0264267	0.0229439	0.0169176	0.0159876
	-1.61701	-1.29866e+16			1516	0.0262885	0.0229348	0.0168724	0.0159518
	-1.61651	-1.29863e+16			1517	0.0261529	0.0229044	0.0168272	0.0159128
	-1.61601	-1.2986e+16			1518	0.0260203	0.0228574	0.0167818	0.0158714
	-1.61551	-1.29857e+16			1519	0.0258908	0.0227981	0.0167364	0.0158285
	-1.61501	-1.29855e+16			1520	0.0257639	0.0227301	0.0166908	0.0157844
	-1.61451	-1.29852e+16			1521	0.0256388	0.0226562	0.0166451	0.0157395
	-1.61401	-1.29848e+16			1522	0.0255155	0.0225777	0.0165993	0.0156941
	-1.61351	-1.29844e+16			1523	0.0253934	0.0224947	0.0165532	0.0156482
	-1.61301	-1.29841e+16			1524	0.0252713	0.0224062	0.0165069	0.015602
	-1.61251	-1.29839e+16			1525	0.0251473	0.0223112	0.0164602	0.0155555
	-1.61201	-1.29837e+16			1526	0.0250193	0.0222092	0.0164132	0.0155088
	-1.61151	-1.29834e+16			1527	0.0248861	0.0220994	0.0163658	0.0154617
	-1.61101	-1.2983e+16			1528	0.0247477	0.0219826	0.0163181	0.0154145
	-1.61051	-1.29827e+16			1529	0.0246063	0.0218613	0.01627	0.015367
	-1.61001	-1.29824e+16			1530	0.0244654	0.0217396	0.0162215	0.0153194
	-1.60951	-1.29822e+16			1531	0.0243261	0.0216193	0.0161727	0.0152717
	-1.60901	-1.2982e+16			1532	0.0241877	0.0215008	0.0161238	0.0152239
	-1.60851	-1.29817e+16			1533	0.0240496	0.0213842	0.0160747	0.0151762
	-1.60801	-1.29813e+16			1534	0.023912	0.02127	0.0160257	0.0151287
	-1.60751	-1.29811e+16			1535	0.0237754	0.0211583	0.0159768	0.0150815
	-1.60701	-1.29808e+16			1536	0.0236401	0.0210487	0.0159283	0.0150348
	-1.60651	-1.29806e+16			1537	0.0235055	0.0209402	0.0158804	0.0149887
	-1.60601	-1.29804e+16			1538	0.0233721	0.0208319	0.0158331	0.0149434
	-1.60551	-1.29802e+16			1539	0.0232412	0.020724	0.0157866	0.014899
	-1.60501	-1.29799e+16			1540	0.0231149	0.0206171	0.0157413	0.0148556
	-1.60451	-1.29796e+16			1541	0.0229929	0.0205105	0.0156971	0.0148135
	-1.60401	-1.29793e+16			1542	0.0228734	0.0204035	0.0156542	0.0147728
	-1.60351	-1.29792e+16			1543	0.0227553	0.0202971	0.0156128	0.0147334
	-1.60301	-1.2979e+16			1544	0.0226393	0.0201929	0.0155729	0.0146956
	-1.60252	-1.29787e+16			1545	0.022526	0.0200918	0.0155345	0.0146593
	-1.60202	-1.29784e+16			1546	0.0224159	0.0199931	0.0154978	0.0146245
	-1.60152	-1.29781e+16			1547	0.0223096	0.0198955	0.0154626	0.0145913
	-1.60102	-1.29779e+16			1548	0.0222065	0.0197979	0.0154289	0.0145595
	-1.60052	-1.29777e+16			1549	0.0221041	0.0196996	0.0153967	0.0145292
	-1.60002	-1.29775e+16			1550	0.0220007	0.019601	0.0153658	0.0145002
	-1.59952	-1.29773e+16			1551	0.0218963	0.0195027	0.0153361	0.0144723
	-1.59902	-1.29771e+16			1552	0.0217922	0.0194055	0.0153075	0.0144456
	-1.59852	-1.29768e+16			1553	0.0216898	0.0193109	0.01528	0.0144199
	-1.59802	-1.29765e+16			1554	0.0215907	0.0192199	0.0152533	0.014395
	-1.59752	-1.29763e+16			1555	0.0214959	0.0191328	0.0152274	0.014371
	-1.59702	-1.29761e+16			1556	0.0214045	0.0190489	0.0152023	0.0143476
	-1.59652	-1.2976e+16			1557	0.0213151	0.018967	0.0151777	0.014325
	-1.59602	-1.29758e+16			1558	0.0212271	0.0188867	0.0151538	0.0143029
	-1.59552	-1.29755e+16			1559	0.0211408	0.0188087	0.0151306	0.0142815
	-1.59502	-1.29754e+16			1560	0.0210571	0.0187338	0.0151079	0.0142607
	-1.59452	-1.29752e+16			1561	0.0209765	0.0186623	0.0150859	0.0142405
	-1.59402	-1.2975e+16			1562	0.0208986	0.0185928	0.0150646	0.0142211
	-1.59352	-1.29747e+16			1563	0.0208221	0.0185236	0.0150441	0.0142024
	-1.59302	-1.29744e+16			1564	0.0207473	0.0184552	0.0150244	0.0141845
	-1.59252	-1.29743e+16			1565	0.0206762	0.0183906	0.0150057	0.0141675
	-1.59202	-1.29742e+16			1566	0.020609	0.0183312	0.014988	0.0141515
	-1.59152	-1.2974e+16			1567	0.0205443	0.0182754	0.0149713	0.0141365
	-1.59102	-1.29738e+16			1568	0.0204813	0.0182221	0.0149558	0.0141226
	-1.59052	-1.29736e+16			1569	0.0204213	0.0181722	0.0149414	0.0141097
	-1.59002	-1.29734e+16			1570	0.0203655	0.0181268	0.0149283	0.014098
	-1.58952	-1.29732e+16			1571	0.0203137	0.0180856	0.0149163	0.0140874
	-1.58902	-1.2973e+16			1572	0.0202648	0.0180478	0.0149054	0.0140778
	-1.58852	-1.29729e+16			1573	0.0202183	0.0180129	0.0148956	0.0140692
	-1.58802	-1.29727e+16			1574	0.0201735	0.01798	0.0148868	0.0140615
	-1.58752	-1.29724e+16			1575	0.0201299	0.0179483	0.0148789	0.0140547
	-1.58702	-1.29722e+16			1576	0.0200873	0.017917	0.0148716	0.0140484
	-1.58652	-1.2972e+16			1577	0.0200456	0.0178852	0.0148649	0.0140427
	-1.58602	-1.29719e+16			1578	0.0200035	0.0178521	0.0148586	0.0140373
	-1.58552	-1.29717e+16			1579	0.019959	0.0178164	0.0148525	0.0140321
	-1.58502	-1.29716e+16			1580	0.0199106	0.0177776	0.0148463	0.0140269
	-1.58452	-1.29715e+16			1581	0.0198593	0.0177367	0.01484	0.0140215
	-1.58402	-1.29713e+16			1582	0.0198068	0.0176953	0.0148333	0.0140158
	-1.58352	-1.29711e+16			1583	0.0197516	0.0176515	0.0148262	0.0140097
	-1.58302	-1.29709e+16			1584	0.0196922	0.0176035	0.0148184	0.014003
	-1.58252	-1.29708e+16			1585	0.0196314	0.017553	0.01481	0.0139957
	-1.58202	-1.29706e+16			1586	0.0195737	0.0175047	0.0148009	0.0139877
	-1.58152	-1.29704e+16			1587	0.0195229	0.0174628	0.014791	0.0139791
	-1.58102	-1.29702e+16			1588	0.0194787	0.0174273	0.0147805	0.0139698
	-1.58052	-1.29701e+16			1589	0.0194383	0.0173955	0.0147693	0.0139599
	-1.58002	-1.297e+16			1590	0.0193992	0.0173649	0.0147576	0.0139496
	-1.57952	-1.29698e+16			1591	0.0193595	0.0173338	0.0147456	0.0139389
	-1.57902	-1.29695e+16			1592	0.0193175	0.0173005	0.0147333	0.013928
	-1.57852	-1.29694e+16			1593	0.0192726	0.0172646	0.0147209	0.0139171
	-1.57802	-1.29693e+16			1594	0.0192254	0.0172269	0.0147087	0.0139063
	-1.57752	-1.29692e+16			1595	0.019177	0.0171881	0.0146967	0.0138957
	-1.57702	-1.2969e+16			1596	0.0191279	0.017149	0.0146851	0.0138856
	-1.57652	-1.29689e+16			1597	0.0190789	0.0171101	0.0146742	0.013876
	-1.57602	-1.29687e+16			1598	0.0190304	0.0170718	0.014664	0.013867
	-1.57552	-1.29686e+16			1599	0.0189826	0.0170342	0.0146546	0.0138589
	-1.57502	-1.29684e+16			1600	0.0189358	0.0169977	0.014646	0.0138516
	-1.57452	-1.29683e+16				0.0169623
	-1.57402	-1.29681e+16				0.0169281
	-1.57352	-1.2968e+16				0.0168952
	-1.57302	-1.29678e+16				0.0168635
	-1.57252	-1.29677e+16				0.0168332
	-1.57202	-1.29675e+16				0.0168041
	-1.57152	-1.29674e+16				0.0167762
	-1.57102	-1.29673e+16				0.0167496
	-1.57052	-1.29672e+16				0.0167243
	-1.57002	-1.2967e+16				0.0167001
	-1.56952	-1.29668e+16				0.0166772
	-1.56902	-1.29667e+16				0.0166555
	-1.56852	-1.29665e+16				0.0166352
	-1.56802	-1.29664e+16				0.0166161
	-1.56752	-1.29664e+16				0.0165984
	-1.56702	-1.29661e+16				0.0165822
	-1.56652	-1.29659e+16				0.0165674
	-1.56602	-1.29658e+16				0.0165542
	-1.56552	-1.29657e+16				0.0165427
	-1.56502	-1.29656e+16				0.0165328
	-1.56452	-1.29656e+16				0.0165247
	-1.56402	-1.29654e+16				0.0165183
	-1.56352	-1.29653e+16				0.0165136
	-1.56302	-1.29652e+16				0.0165107
	-1.56252	-1.29651e+16				0.0165094
	-1.56202	-1.2965e+16				0.0165097
	-1.56152	-1.29648e+16				0.0165115
	-1.56102	-1.29647e+16				0.0165146
	-1.56052	-1.29645e+16				0.0165188
	-1.56002	-1.29644e+16				0.016524
	-1.55952	-1.29643e+16				0.0165299
	-1.55902	-1.29642e+16				0.0165363
	-1.55852	-1.29641e+16				0.016543
	-1.55802	-1.2964e+16				0.0165496
	-1.55752	-1.29639e+16				0.016556
	-1.55702	-1.29639e+16				0.016562
	-1.55652	-1.29638e+16				0.0165673
	-1.55602	-1.29637e+16				0.0165718
	-1.55552	-1.29635e+16				0.0165754
	-1.55502	-1.29634e+16				0.0165778
	-1.55452	-1.29633e+16				0.0165792
	-1.55402	-1.29631e+16				0.0165795
	-1.55352	-1.2963e+16				0.0165786
	-1.55302	-1.29628e+16				0.0165766
	-1.55252	-1.29628e+16				0.0165737
	-1.55202	-1.29627e+16				0.0165699
	-1.55152	-1.29627e+16				0.0165654
	-1.55102	-1.29626e+16				0.0165602
	-1.55052	-1.29625e+16				0.0165546
	-1.55002	-1.29623e+16				0.0165487
	-1.54952	-1.29622e+16				0.0165425
	-1.54902	-1.29621e+16				0.0165363
	-1.54852	-1.29621e+16				0.0165302
	-1.54802	-1.2962e+16				0.0165241
	-1.54752	-1.29619e+16				0.0165184
	-1.54702	-1.29618e+16				0.0165129
	-1.54652	-1.29617e+16				0.0165078
	-1.54602	-1.29615e+16				0.0165031
	-1.54552	-1.29614e+16				0.0164989
	-1.54502	-1.29613e+16				0.016495
	-1.54452	-1.29612e+16				0.0164917
	-1.54402	-1.29612e+16				0.0164888
	-1.54352	-1.2961e+16				0.0164864
	-1.54302	-1.29609e+16				0.0164845
	-1.54252	-1.29608e+16				0.0164831
	-1.54202	-1.29607e+16				0.0164823
	-1.54152	-1.29606e+16				0.016482
	-1.54102	-1.29605e+16				0.0164824
	-1.54052	-1.29605e+16				0.0164836
	-1.54002	-1.29603e+16				0.0164855
	-1.53952	-1.29602e+16				0.0164883
	-1.53902	-1.29601e+16				0.016492
	-1.53852	-1.29601e+16				0.0164968
	-1.53803	-1.29601e+16				0.0165027
	-1.53753	-1.29599e+16				0.0165099
	-1.53703	-1.29598e+16				0.0165184
	-1.53653	-1.29597e+16				0.0165282
	-1.53603	-1.29597e+16				0.0165394
	-1.53553	-1.29596e+16				0.0165521
	-1.53503	-1.29594e+16				0.0165661
	-1.53453	-1.29594e+16				0.0165815
	-1.53403	-1.29594e+16				0.0165981
	-1.53353	-1.29593e+16				0.0166159
	-1.53303	-1.29592e+16				0.0166347
	-1.53253	-1.2959e+16				0.0166544
	-1.53203	-1.29589e+16				0.0166747
	-1.53153	-1.29589e+16				0.0166956
	-1.53103	-1.29589e+16				0.0167168
	-1.53053	-1.29588e+16				0.0167381
	-1.53003	-1.29586e+16				0.0167593
	-1.52953	-1.29586e+16				0.0167803
	-1.52903	-1.29585e+16				0.0168008
	-1.52853	-1.29583e+16				0.0168208
	-1.52803	-1.29583e+16				0.0168401
	-1.52753	-1.29583e+16				0.0168587
	-1.52703	-1.29582e+16				0.0168763
	-1.52653	-1.29581e+16				0.0168931
	-1.52603	-1.2958e+16				0.016909
	-1.52553	-1.29579e+16				0.016924
	-1.52503	-1.29579e+16				0.0169381
	-1.52453	-1.29577e+16				0.0169513
	-1.52403	-1.29576e+16				0.0169637
	-1.52353	-1.29575e+16				0.0169754
	-1.52303	-1.29575e+16				0.0169865
	-1.52253	-1.29574e+16				0.0169969
	-1.52203	-1.29574e+16				0.0170068
	-1.52153	-1.29573e+16				0.0170162
	-1.52103	-1.29573e+16				0.0170251
	-1.52053	-1.29572e+16				0.0170337
	-1.52003	-1.29571e+16				0.0170419
	-1.51953	-1.29571e+16				0.0170498
	-1.51903	-1.2957e+16				0.0170573
	-1.51853	-1.29569e+16				0.0170646
	-1.51803	-1.29569e+16				0.0170714
	-1.51753	-1.29567e+16				0.017078
	-1.51703	-1.29566e+16				0.0170841
	-1.51653	-1.29566e+16				0.01709
	-1.51603	-1.29565e+16				0.0170954
	-1.51553	-1.29565e+16				0.0171006
	-1.51503	-1.29564e+16				0.0171054
	-1.51453	-1.29563e+16				0.01711
	-1.51403	-1.29562e+16				0.0171143
	-1.51353	-1.29561e+16				0.0171185
	-1.51303	-1.2956e+16				0.0171227
	-1.51253	-1.29559e+16				0.017127
	-1.51203	-1.29559e+16				0.0171314
	-1.51153	-1.29559e+16				0.0171361
	-1.51103	-1.29558e+16				0.0171413
	-1.51053	-1.29558e+16				0.017147
	-1.51003	-1.29558e+16				0.0171533
	-1.50953	-1.29557e+16				0.0171605
	-1.50903	-1.29556e+16				0.0171685
	-1.50853	-1.29555e+16				0.0171774
	-1.50803	-1.29555e+16				0.0171872
	-1.50753	-1.29554e+16				0.0171981
	-1.50703	-1.29554e+16				0.0172098
	-1.50653	-1.29553e+16				0.0172225
	-1.50603	-1.29552e+16				0.017236
	-1.50553	-1.29552e+16				0.0172503
	-1.50503	-1.29552e+16				0.0172651
	-1.50453	-1.29551e+16				0.0172806
	-1.50403	-1.2955e+16				0.0172963
	-1.50353	-1.29549e+16				0.0173123
	-1.50303	-1.29548e+16				0.0173284
	-1.50253	-1.29548e+16				0.0173444
	-1.50203	-1.29548e+16				0.0173602
	-1.50153	-1.29547e+16				0.0173756
	-1.50103	-1.29546e+16				0.0173905
	-1.50053	-1.29545e+16				0.0174048
	-1.50003	-1.29544e+16				0.0174183
	-1.49953	-1.29544e+16				0.0174311
	-1.49903	-1.29544e+16				0.0174429
	-1.49853	-1.29543e+16				0.0174539
	-1.49803	-1.29541e+16				0.0174638
	-1.49753	-1.2954e+16				0.0174728
	-1.49703	-1.2954e+16				0.0174807
	-1.49653	-1.2954e+16				0.0174875
	-1.49603	-1.29541e+16				0.0174933
	-1.49553	-1.2954e+16				0.0174981
	-1.49503	-1.29539e+16				0.0175019
	-1.49453	-1.29538e+16				0.0175046
	-1.49403	-1.29538e+16				0.0175062
	-1.49353	-1.29537e+16				0.0175068
	-1.49303	-1.29536e+16				0.0175064
	-1.49253	-1.29536e+16				0.0175048
	-1.49203	-1.29536e+16				0.0175021
	-1.49153	-1.29534e+16				0.0174982
	-1.49103	-1.29532e+16				0.0174931
	-1.49053	-1.29531e+16				0.0174868
	-1.49003	-1.2953e+16				0.0174791
	-1.48953	-1.2953e+16				0.0174701
	-1.48903	-1.29531e+16				0.0174598
	-1.48853	-1.29531e+16				0.017448
	-1.48803	-1.29531e+16				0.0174349
	-1.48753	-1.29531e+16				0.0174204
	-1.48703	-1.29529e+16				0.0174046
	-1.48653	-1.29528e+16				0.0173876
	-1.48603	-1.29528e+16				0.0173694
	-1.48553	-1.29527e+16				0.0173501
	-1.48503	-1.29526e+16				0.0173299
	-1.48453	-1.29526e+16				0.017309
	-1.48403	-1.29526e+16				0.0172874
	-1.48353	-1.29525e+16				0.0172653
	-1.48303	-1.29526e+16				0.0172428
	-1.48253	-1.29526e+16				0.0172202
	-1.48203	-1.29525e+16				0.0171976
	-1.48153	-1.29523e+16				0.017175
	-1.48103	-1.29523e+16				0.0171527
	-1.48053	-1.29523e+16				0.0171306
	-1.48003	-1.29523e+16				0.017109
	-1.47953	-1.29522e+16				0.0170878
	-1.47903	-1.29521e+16				0.0170671
	-1.47853	-1.2952e+16				0.0170469
	-1.47803	-1.2952e+16				0.0170272
	-1.47753	-1.2952e+16				0.0170079
	-1.47703	-1.29518e+16				0.0169891
	-1.47653	-1.29517e+16				0.0169707
	-1.47603	-1.29518e+16				0.0169525
	-1.47553	-1.29518e+16				0.0169345
	-1.47503	-1.29518e+16				0.0169166
	-1.47453	-1.29518e+16				0.0168987
	-1.47403	-1.29518e+16				0.0168807
	-1.47353	-1.29517e+16				0.0168625
	-1.47304	-1.29516e+16				0.0168439
	-1.47254	-1.29516e+16				0.0168251
	-1.47204	-1.29515e+16				0.0168058
	-1.47154	-1.29514e+16				0.016786
	-1.47104	-1.29514e+16				0.0167656
	-1.47054	-1.29514e+16				0.0167448
	-1.47004	-1.29513e+16				0.0167233
	-1.46954	-1.29513e+16				0.0167012
	-1.46904	-1.29513e+16				0.0166785
	-1.46854	-1.29512e+16				0.0166552
	-1.46804	-1.29511e+16				0.0166312
	-1.46754	-1.29511e+16				0.0166066
	-1.46704	-1.29511e+16				0.0165813
	-1.46654	-1.2951e+16				0.0165552
	-1.46604	-1.29509e+16				0.0165284
	-1.46554	-1.29509e+16				0.0165008
	-1.46504	-1.29508e+16				0.0164723
	-1.46454	-1.29507e+16				0.0164428
	-1.46404	-1.29506e+16				0.0164122
	-1.46354	-1.29506e+16				0.0163805
	-1.46304	-1.29507e+16				0.0163476
	-1.46254	-1.29506e+16				0.0163135
	-1.46204	-1.29506e+16				0.0162779
	-1.46154	-1.29505e+16				0.016241
	-1.46104	-1.29505e+16				0.0162027
	-1.46054	-1.29505e+16				0.0161629
	-1.46004	-1.29504e+16				0.0161217
	-1.45954	-1.29505e+16				0.0160791
	-1.45904	-1.29505e+16				0.0160352
	-1.45854	-1.29504e+16				0.0159901
	-1.45804	-1.29503e+16				0.0159438
	-1.45754	-1.29502e+16				0.0158965
	-1.45704	-1.29502e+16				0.0158484
	-1.45654	-1.29501e+16				0.0157995
	-1.45604	-1.295e+16				0.01575
	-1.45554	-1.29501e+16				0.0157001
	-1.45504	-1.29501e+16				0.01565
	-1.45454	-1.295e+16				0.0155998
	-1.45404	-1.29499e+16				0.0155496
	-1.45354	-1.29498e+16				0.0154996
	-1.45304	-1.29498e+16				0.0154498
	-1.45254	-1.29499e+16				0.0154005
	-1.45204	-1.29497e+16				0.0153516
	-1.45154	-1.29496e+16				0.0153033
	-1.45104	-1.29496e+16				0.0152554
	-1.45054	-1.29496e+16				0.0152082
	-1.45004	-1.29496e+16				0.0151615
	-1.44954	-1.29496e+16				0.0151153
	-1.44904	-1.29495e+16				0.0150696
	-1.44854	-1.29495e+16				0.0150244
	-1.44804	-1.29494e+16				0.0149796
	-1.44754	-1.29494e+16				0.0149352
	-1.44704	-1.29494e+16				0.0148911
	-1.44654	-1.29494e+16				0.0148474
	-1.44604	-1.29494e+16				0.0148039
	-1.44554	-1.29493e+16				0.0147607
	-1.44504	-1.29493e+16				0.0147178
	-1.44454	-1.29492e+16				0.0146752
	-1.44404	-1.29491e+16				0.0146329
	-1.44354	-1.29491e+16				0.014591
	-1.44304	-1.29491e+16				0.0145494
	-1.44254	-1.29491e+16				0.0145082
	-1.44204	-1.2949e+16				0.0144674
	-1.44154	-1.29489e+16				0.0144271
	-1.44104	-1.29489e+16				0.0143873
	-1.44054	-1.29489e+16				0.014348
	-1.44004	-1.29489e+16				0.0143091
	-1.43954	-1.29489e+16				0.0142707
	-1.43904	-1.29489e+16				0.0142327
	-1.43854	-1.29488e+16				0.0141951
	-1.43804	-1.29487e+16				0.0141577
	-1.43754	-1.29487e+16				0.0141206
	-1.43704	-1.29486e+16				0.0140836
	-1.43654	-1.29486e+16				0.0140466
	-1.43604	-1.29486e+16				0.0140095
	-1.43554	-1.29485e+16				0.0139722
	-1.43504	-1.29485e+16				0.0139345
	-1.43454	-1.29484e+16				0.0138965
	-1.43404	-1.29484e+16				0.0138579
	-1.43354	-1.29485e+16				0.0138186
	-1.43304	-1.29485e+16				0.0137787
	-1.43254	-1.29485e+16				0.0137379
	-1.43204	-1.29484e+16				0.0136963
	-1.43154	-1.29483e+16				0.0136538
	-1.43104	-1.29482e+16				0.0136105
	-1.43054	-1.29481e+16				0.0135662
	-1.43004	-1.29482e+16				0.0135211
	-1.42954	-1.29482e+16				0.0134751
	-1.42904	-1.29482e+16				0.0134284
	-1.42854	-1.29481e+16				0.0133809
	-1.42804	-1.29481e+16				0.0133329
	-1.42754	-1.2948e+16				0.0132842
	-1.42704	-1.2948e+16				0.0132351
	-1.42654	-1.29479e+16				0.0131857
	-1.42604	-1.29478e+16				0.0131359
	-1.42554	-1.29479e+16				0.013086
	-1.42504	-1.29479e+16				0.0130359
	-1.42454	-1.29478e+16				0.0129858
	-1.42404	-1.29478e+16				0.0129356
	-1.42354	-1.29478e+16				0.0128856
	-1.42304	-1.29478e+16				0.0128356
	-1.42254	-1.29477e+16				0.0127857
	-1.42204	-1.29477e+16				0.0127361
	-1.42154	-1.29477e+16				0.0126866
	-1.42104	-1.29477e+16				0.0126373
	-1.42054	-1.29477e+16				0.0125883
	-1.42004	-1.29477e+16				0.0125397
	-1.41954	-1.29476e+16				0.0124914
	-1.41904	-1.29473e+16				0.0124435
	-1.41854	-1.29473e+16				0.0123961
	-1.41804	-1.29473e+16				0.0123493
	-1.41754	-1.29473e+16				0.0123032
	-1.41704	-1.29473e+16				0.0122579
	-1.41654	-1.29473e+16				0.0122134
	-1.41604	-1.29472e+16				0.0121699
	-1.41554	-1.29471e+16				0.0121274
	-1.41504	-1.29471e+16				0.0120862
	-1.41454	-1.29472e+16				0.0120461
	-1.41404	-1.29473e+16				0.0120074
	-1.41354	-1.29472e+16				0.0119701
	-1.41304	-1.29472e+16				0.0119341
	-1.41254	-1.29471e+16				0.0118995
	-1.41204	-1.2947e+16				0.0118664
	-1.41154	-1.29469e+16				0.0118345
	-1.41104	-1.29469e+16				0.0118039
	-1.41054	-1.2947e+16				0.0117745
	-1.41004	-1.2947e+16				0.0117461
	-1.40954	-1.2947e+16				0.0117186
	-1.40904	-1.2947e+16				0.0116919
	-1.40855	-1.29469e+16				0.0116656
	-1.40805	-1.29469e+16				0.0116396
	-1.40755	-1.29468e+16				0.0116138
	-1.40705	-1.29468e+16				0.0115879
	-1.40655	-1.29468e+16				0.0115617
	-1.40605	-1.29467e+16				0.011535
	-1.40555	-1.29467e+16				0.0115077
	-1.40505	-1.29467e+16				0.0114796
	-1.40455	-1.29466e+16				0.0114507
	-1.40405	-1.29466e+16				0.0114207
	-1.40355	-1.29466e+16				0.0113898
	-1.40305	-1.29467e+16				0.0113578
	-1.40255	-1.29466e+16				0.0113247
	-1.40205	-1.29465e+16				0.0112905
	-1.40155	-1.29465e+16				0.0112553
	-1.40105	-1.29464e+16				0.0112192
	-1.40055	-1.29464e+16				0.0111822
	-1.40005	-1.29464e+16				0.0111444
	-1.39955	-1.29464e+16				0.0111059
	-1.39905	-1.29464e+16				0.0110667
	-1.39855	-1.29463e+16				0.0110271
	-1.39805	-1.29463e+16				0.010987
	-1.39755	-1.29462e+16				0.0109466
	-1.39705	-1.29462e+16				0.010906
	-1.39655	-1.29462e+16				0.0108652
	-1.39605	-1.29462e+16				0.0108243
	-1.39555	-1.29461e+16				0.0107835
	-1.39505	-1.29461e+16				0.0107427
	-1.39455	-1.29461e+16				0.0107021
	-1.39405	-1.29461e+16				0.0106618
	-1.39355	-1.29461e+16				0.0106217
	-1.39305	-1.29461e+16				0.0105821
	-1.39255	-1.2946e+16				0.010543
	-1.39205	-1.2946e+16				0.0105046
	-1.39155	-1.29459e+16				0.0104668
	-1.39105	-1.29458e+16				0.0104298
	-1.39055	-1.29458e+16				0.0103938
	-1.39005	-1.29458e+16				0.0103588
	-1.38955	-1.29457e+16				0.0103248
	-1.38905	-1.29458e+16				0.0102921
	-1.38855	-1.29458e+16				0.0102607
	-1.38805	-1.29458e+16				0.0102307
	-1.38755	-1.29458e+16				0.010202
	-1.38705	-1.29457e+16				0.0101749
	-1.38655	-1.29457e+16				0.0101492
	-1.38605	-1.29457e+16				0.010125
	-1.38555	-1.29457e+16				0.0101024
	-1.38505	-1.29457e+16				0.0100811
	-1.38455	-1.29456e+16				0.0100613
	-1.38405	-1.29455e+16				0.0100428
	-1.38355	-1.29455e+16				0.0100254
	-1.38305	-1.29455e+16				0.0100092
	-1.38255	-1.29456e+16				0.00999389
	-1.38205	-1.29455e+16				0.00997936
	-1.38155	-1.29455e+16				0.00996546
	-1.38105	-1.29454e+16				0.009952
	-1.38055	-1.29454e+16				0.00993881
	-1.38005	-1.29454e+16				0.00992573
	-1.37955	-1.29454e+16				0.00991259
	-1.37905	-1.29453e+16				0.00989925
	-1.37855	-1.29452e+16				0.00988556
	-1.37805	-1.29452e+16				0.00987143
	-1.37755	-1.29452e+16				0.00985675
	-1.37705	-1.29452e+16				0.00984145
	-1.37655	-1.29452e+16				0.0098255
	-1.37605	-1.29452e+16				0.00980886
	-1.37555	-1.29452e+16				0.00979153
	-1.37505	-1.29451e+16				0.00977353
	-1.37455	-1.29451e+16				0.0195027
	-1.37405	-1.2945e+16				0.0194055
	-1.37355	-1.29449e+16				0.0193109
	-1.37305	-1.2945e+16				0.0192199
	-1.37255	-1.2945e+16				0.0191328
	-1.37205	-1.29451e+16				0.0190489
	-1.37155	-1.2945e+16				0.018967
	-1.37105	-1.29449e+16				0.0188867
	-1.37055	-1.29448e+16				0.0188087
	-1.37005	-1.29448e+16				0.0187338
	-1.36955	-1.29448e+16				0.0186623
	-1.36905	-1.29448e+16				0.0185928
	-1.36855	-1.29447e+16				0.0185236
	-1.36805	-1.29447e+16				0.0184552
	-1.36755	-1.29448e+16				0.0183906
	-1.36705	-1.29448e+16				0.0183312
	-1.36655	-1.29446e+16				0.0182754
	-1.36605	-1.29446e+16				0.0182221
	-1.36555	-1.29447e+16				0.0181722
	-1.36505	-1.29446e+16				0.0181268
	-1.36455	-1.29446e+16				0.0180856
	-1.36405	-1.29446e+16				0.0180478
	-1.36355	-1.29446e+16				0.0180129
	-1.36305	-1.29446e+16				0.01798
	-1.36255	-1.29446e+16				0.0179483
	-1.36205	-1.29447e+16				0.017917
	-1.36155	-1.29446e+16				0.0178852
	-1.36105	-1.29445e+16				0.0178521
	-1.36055	-1.29443e+16				0.0178164
	-1.36005	-1.29444e+16				0.0177776
	-1.35955	-1.29445e+16				0.0177367
	-1.35905	-1.29445e+16				0.0176953
	-1.35855	-1.29444e+16				0.0176515
	-1.35805	-1.29443e+16				0.0176035
	-1.35755	-1.29442e+16				0.017553
	-1.35705	-1.29444e+16				0.0175047
	-1.35655	-1.29444e+16				0.0174628
	-1.35605	-1.29444e+16				0.0174273
	-1.35555	-1.29443e+16				0.0173955
	-1.35505	-1.29443e+16				0.0173649
	-1.35455	-1.29443e+16				0.0173338
	-1.35405	-1.29442e+16				0.0173005
	-1.35355	-1.29442e+16				0.0172646
	-1.35305	-1.29441e+16				0.0172269
	-1.35255	-1.29441e+16				0.0171881
	-1.35205	-1.29441e+16				0.017149
	-1.35155	-1.29441e+16				0.0171101
	-1.35105	-1.29441e+16				0.0170718
	-1.35055	-1.2944e+16				0.0170342
	-1.35005	-1.29441e+16				0.0169977
	-1.34955	-1.29441e+16				0.0169623
	-1.34905	-1.29441e+16				0.0169281
	-1.34855	-1.29441e+16				0.0168952
	-1.34805	-1.2944e+16				0.0168635
	-1.34755	-1.2944e+16				0.0168332
	-1.34705	-1.29439e+16				0.0168041
	-1.34655	-1.29439e+16				0.0167762
	-1.34605	-1.29439e+16				0.0167496
	-1.34555	-1.29439e+16				0.0167243
	-1.34505	-1.29438e+16				0.0167001
	-1.34455	-1.29437e+16				0.0166772
	-1.34405	-1.29438e+16				0.0166555
	-1.34356	-1.29438e+16				0.0166352
	-1.34306	-1.29437e+16				0.0166161
	-1.34256	-1.29436e+16				0.0165984
	-1.34206	-1.29435e+16				0.0165822
	-1.34156	-1.29435e+16				0.0165674
	-1.34106	-1.29435e+16				0.0165542
	-1.34056	-1.29436e+16				0.0165427
	-1.34006	-1.29436e+16				0.0165328
	-1.33956	-1.29436e+16				0.0165247
	-1.33906	-1.29435e+16				0.0165183
	-1.33856	-1.29435e+16				0.0165136
	-1.33806	-1.29434e+16				0.0165107
	-1.33756	-1.29435e+16				0.0165094
	-1.33706	-1.29435e+16				0.0165097
	-1.33656	-1.29435e+16				0.0165115
	-1.33606	-1.29434e+16				0.0165146
	-1.33556	-1.29433e+16				0.0165188
	-1.33506	-1.29433e+16				0.016524
	-1.33456	-1.29434e+16				0.0165299
	-1.33406	-1.29434e+16				0.0165363
	-1.33356	-1.29433e+16				0.016543
	-1.33306	-1.29432e+16				0.0165496
	-1.33256	-1.29432e+16				0.016556
	-1.33206	-1.29433e+16				0.016562
	-1.33156	-1.29432e+16				0.0165673
	-1.33106	-1.29432e+16				0.0165718
	-1.33056	-1.29432e+16				0.0165754
	-1.33006	-1.29432e+16				0.0165778
	-1.32956	-1.29432e+16				0.0165792
	-1.32906	-1.29431e+16				0.0165795
	-1.32856	-1.29431e+16				0.0165786
	-1.32806	-1.29431e+16				0.0165766
	-1.32756	-1.29431e+16				0.0165737
	-1.32706	-1.2943e+16				0.0165699
	-1.32656	-1.2943e+16				0.0165654
	-1.32606	-1.2943e+16				0.0165602
	-1.32556	-1.2943e+16				0.0165546
	-1.32506	-1.2943e+16				0.0165487
	-1.32456	-1.2943e+16				0.0165425
	-1.32406	-1.2943e+16				0.0165363
	-1.32356	-1.2943e+16				0.0165302
	-1.32306	-1.2943e+16				0.0165241
	-1.32256	-1.29429e+16				0.0165184
	-1.32206	-1.29429e+16				0.0165129
	-1.32156	-1.29429e+16				0.0165078
	-1.32106	-1.29429e+16				0.0165031
	-1.32056	-1.29429e+16				0.0164989
	-1.32006	-1.29428e+16				0.016495
	-1.31956	-1.29428e+16				0.0164917
	-1.31906	-1.29427e+16				0.0164888
	-1.31856	-1.29427e+16				0.0164864
	-1.31806	-1.29427e+16				0.0164845
	-1.31756	-1.29427e+16				0.0164831
	-1.31706	-1.29427e+16				0.0164823
	-1.31656	-1.29426e+16				0.016482
	-1.31606	-1.29426e+16				0.0164824
	-1.31556	-1.29426e+16				0.0164836
	-1.31506	-1.29427e+16				0.0164855
	-1.31456	-1.29427e+16				0.0164883
	-1.31406	-1.29427e+16				0.016492
	-1.31356	-1.29426e+16				0.0164968
	-1.31306	-1.29426e+16				0.0165027
	-1.31256	-1.29427e+16				0.0165099
	-1.31206	-1.29427e+16				0.0165184
	-1.31156	-1.29427e+16				0.0165282
	-1.31106	-1.29428e+16				0.0165394
	-1.31056	-1.29427e+16				0.0165521
	-1.31006	-1.29425e+16				0.0165661
	-1.30956	-1.29425e+16				0.0165815
	-1.30906	-1.29425e+16				0.0165981
	-1.30856	-1.29425e+16				0.0166159
	-1.30806	-1.29425e+16				0.0166347
	-1.30756	-1.29425e+16				0.0166544
	-1.30706	-1.29425e+16				0.0166747
	-1.30656	-1.29425e+16				0.0166956
	-1.30606	-1.29425e+16				0.0167168
	-1.30556	-1.29425e+16				0.0167381
	-1.30506	-1.29424e+16				0.0167593
	-1.30456	-1.29424e+16				0.0167803
	-1.30406	-1.29424e+16				0.0168008
	-1.30356	-1.29424e+16				0.0168208
	-1.30306	-1.29424e+16				0.0168401
	-1.30256	-1.29424e+16				0.0168587
	-1.30206	-1.29424e+16				0.0168763
	-1.30156	-1.29423e+16				0.0168931
	-1.30106	-1.29423e+16				0.016909
	-1.30056	-1.29422e+16				0.016924
	-1.30006	-1.29422e+16				0.0169381
	-1.29956	-1.29423e+16				0.0169513
	-1.29906	-1.29422e+16				0.0169637
	-1.29856	-1.29422e+16				0.0169754
	-1.29806	-1.29422e+16				0.0169865
	-1.29756	-1.29421e+16				0.0169969
	-1.29706	-1.29421e+16				0.0170068
	-1.29656	-1.29421e+16				0.0170162
	-1.29606	-1.29421e+16				0.0170251
	-1.29556	-1.2942e+16				0.0170337
	-1.29506	-1.29421e+16				0.0170419
	-1.29456	-1.29421e+16				0.0170498
	-1.29406	-1.29421e+16				0.0170573
	-1.29356	-1.29421e+16				0.0170646
	-1.29306	-1.29421e+16				0.0170714
	-1.29256	-1.29421e+16				0.017078
	-1.29206	-1.29421e+16				0.0170841
	-1.29156	-1.29421e+16				0.01709
	-1.29106	-1.2942e+16				0.0170954
	-1.29056	-1.2942e+16				0.0171006
	-1.29006	-1.29419e+16				0.0171054
	-1.28956	-1.2942e+16				0.01711
	-1.28906	-1.2942e+16				0.0171143
	-1.28856	-1.2942e+16				0.0171185
	-1.28806	-1.29419e+16				0.0171227
	-1.28756	-1.29419e+16				0.017127
	-1.28706	-1.29418e+16				0.0171314
	-1.28656	-1.29419e+16				0.0171361
	-1.28606	-1.29419e+16				0.0171413
	-1.28556	-1.29419e+16				0.017147
	-1.28506	-1.29419e+16				0.0171533
	-1.28456	-1.29418e+16				0.0171605
	-1.28406	-1.29417e+16				0.0171685
	-1.28356	-1.29417e+16				0.0171774
	-1.28306	-1.29417e+16				0.0171872
	-1.28256	-1.29417e+16				0.0171981
	-1.28206	-1.29417e+16				0.0172098
	-1.28156	-1.29417e+16				0.0172225
	-1.28106	-1.29418e+16				0.017236
	-1.28056	-1.29417e+16				0.0172503
	-1.28006	-1.29417e+16				0.0172651
	-1.27956	-1.29417e+16				0.0172806
	-1.27907	-1.29416e+16				0.0172963
	-1.27857	-1.29417e+16				0.0173123
	-1.27807	-1.29418e+16				0.0173284
	-1.27757	-1.29417e+16				0.0173444
	-1.27707	-1.29416e+16				0.0173602
	-1.27657	-1.29415e+16				0.0173756
	-1.27607	-1.29416e+16				0.0173905
	-1.27557	-1.29416e+16				0.0174048
	-1.27507	-1.29415e+16				0.0174183
	-1.27457	-1.29415e+16				0.0174311
	-1.27407	-1.29414e+16				0.0174429
	-1.27357	-1.29414e+16				0.0174539
	-1.27307	-1.29414e+16				0.0174638
	-1.27257	-1.29414e+16				0.0174728
	-1.27207	-1.29415e+16				0.0174807
	-1.27157	-1.29415e+16				0.0174875
	-1.27107	-1.29414e+16				0.0174933
	-1.27057	-1.29414e+16				0.0174981
	-1.27007	-1.29414e+16				0.0175019
	-1.26957	-1.29413e+16				0.0175046
	-1.26907	-1.29413e+16				0.0175062
	-1.26857	-1.29413e+16				0.0175068
	-1.26807	-1.29413e+16				0.0175064
	-1.26757	-1.29413e+16				0.0175048
	-1.26707	-1.29413e+16				0.0175021
	-1.26657	-1.29413e+16				0.0174982
	-1.26607	-1.29413e+16				0.0174931
	-1.26557	-1.29413e+16				0.0174868
	-1.26507	-1.29413e+16				0.0174791
	-1.26457	-1.29413e+16				0.0174701
	-1.26407	-1.29413e+16				0.0174598
	-1.26357	-1.29413e+16				0.017448
	-1.26307	-1.29413e+16				0.0174349
	-1.26257	-1.29413e+16				0.0174204
	-1.26207	-1.29413e+16				0.0174046
	-1.26157	-1.29412e+16				0.0173876
	-1.26107	-1.29412e+16				0.0173694
	-1.26057	-1.29413e+16				0.0173501
	-1.26007	-1.29412e+16				0.0173299
	-1.25957	-1.29411e+16				0.017309
	-1.25907	-1.29411e+16				0.0172874
	-1.25857	-1.29411e+16				0.0172653
	-1.25807	-1.29411e+16				0.0172428
	-1.25757	-1.29411e+16				0.0172202
	-1.25707	-1.29411e+16				0.0171976
	-1.25657	-1.2941e+16				0.017175
	-1.25607	-1.29409e+16				0.0171527
	-1.25557	-1.29409e+16				0.0171306
	-1.25507	-1.2941e+16				0.017109
	-1.25457	-1.2941e+16				0.0170878
	-1.25407	-1.2941e+16				0.0170671
	-1.25357	-1.2941e+16				0.0170469
	-1.25307	-1.29409e+16				0.0170272
	-1.25257	-1.29409e+16				0.0170079
	-1.25207	-1.29408e+16				0.0169891
	-1.25157	-1.29409e+16				0.0169707
	-1.25107	-1.29409e+16				0.0169525
	-1.25057	-1.29409e+16				0.0169345
	-1.25007	-1.29408e+16				0.0169166
	-1.24957	-1.29407e+16				0.0168987
	-1.24907	-1.29408e+16				0.0168807
	-1.24857	-1.29408e+16				0.0168625
	-1.24807	-1.29408e+16				0.0168439
	-1.24757	-1.29407e+16				0.0168251
	-1.24707	-1.29407e+16				0.0168058
	-1.24657	-1.29407e+16				0.016786
	-1.24607	-1.29407e+16				0.0167656
	-1.24557	-1.29408e+16				0.0167448
	-1.24507	-1.29409e+16				0.0167233
	-1.24457	-1.29408e+16				0.0167012
	-1.24407	-1.29407e+16				0.0166785
	-1.24357	-1.29406e+16				0.0166552
	-1.24307	-1.29407e+16				0.0166312
	-1.24257	-1.29408e+16				0.0166066
	-1.24207	-1.29408e+16				0.0165813
	-1.24157	-1.29407e+16				0.0165552
	-1.24107	-1.29406e+16				0.0165284
	-1.24057	-1.29406e+16				0.0165008
	-1.24007	-1.29407e+16				0.0164723
	-1.23957	-1.29408e+16				0.0164428
	-1.23907	-1.29407e+16				0.0164122
	-1.23857	-1.29406e+16				0.0163805
	-1.23807	-1.29405e+16				0.0163476
	-1.23757	-1.29406e+16				0.0163135
	-1.23707	-1.29406e+16				0.0162779
	-1.23657	-1.29406e+16				0.016241
	-1.23607	-1.29405e+16				0.0162027
	-1.23557	-1.29405e+16				0.0161629
	-1.23507	-1.29404e+16				0.0161217
	-1.23457	-1.29405e+16				0.0160791
	-1.23407	-1.29406e+16				0.0160352
	-1.23357	-1.29407e+16				0.0159901
	-1.23307	-1.29405e+16				0.0159438
	-1.23257	-1.29405e+16				0.0158965
	-1.23207	-1.29404e+16				0.0158484
	-1.23157	-1.29404e+16				0.0157995
	-1.23107	-1.29404e+16				0.01575
	-1.23057	-1.29405e+16				0.0157001
	-1.23007	-1.29405e+16				0.01565
	-1.22957	-1.29404e+16				0.0155998
	-1.22907	-1.29403e+16				0.0155496
	-1.22857	-1.29402e+16				0.0154996
	-1.22807	-1.29403e+16				0.0154498
	-1.22757	-1.29404e+16				0.0154005
	-1.22707	-1.29404e+16				0.0153516
	-1.22657	-1.29403e+16				0.0153033
	-1.22607	-1.29403e+16				0.0152554
	-1.22557	-1.29402e+16				0.0152082
	-1.22507	-1.29403e+16				0.0151615
	-1.22457	-1.29403e+16				0.0151153
	-1.22407	-1.29403e+16				0.0150696
	-1.22357	-1.29403e+16				0.0150244
	-1.22307	-1.29402e+16				0.0149796
	-1.22257	-1.29402e+16				0.0149352
	-1.22207	-1.29402e+16				0.0148911
	-1.22157	-1.29402e+16				0.0148474
	-1.22107	-1.29402e+16				0.0148039
	-1.22057	-1.29402e+16				0.0147607
	-1.22007	-1.29401e+16				0.0147178
	-1.21957	-1.294e+16				0.0146752
	-1.21907	-1.294e+16				0.0146329
	-1.21857	-1.29401e+16				0.014591
	-1.21807	-1.294e+16				0.0145494
	-1.21757	-1.294e+16				0.0145082
	-1.21707	-1.29399e+16				0.0144674
	-1.21657	-1.29399e+16				0.0144271
	-1.21607	-1.294e+16				0.0143873
	-1.21557	-1.294e+16				0.014348
	-1.21507	-1.29399e+16				0.0143091
	-1.21457	-1.29399e+16				0.0142707
	-1.21408	-1.29399e+16				0.0142327
	-1.21358	-1.29399e+16				0.0141951
	-1.21308	-1.29399e+16				0.0141577
	-1.21258	-1.29399e+16				0.0141206
	-1.21208	-1.29399e+16				0.0140836
	-1.21158	-1.29399e+16				0.0140466
	-1.21108	-1.29398e+16				0.0140095
	-1.21058	-1.29398e+16				0.0139722
	-1.21008	-1.29399e+16				0.0139345
	-1.20958	-1.29399e+16				0.0138965
	-1.20908	-1.29399e+16				0.0138579
	-1.20858	-1.29398e+16				0.0138186
	-1.20808	-1.29398e+16				0.0137787
	-1.20758	-1.29398e+16				0.0137379
	-1.20708	-1.29399e+16				0.0136963
	-1.20658	-1.29398e+16				0.0136538
	-1.20608	-1.29398e+16				0.0136105
	-1.20558	-1.29397e+16				0.0135662
	-1.20508	-1.29398e+16				0.0135211
	-1.20458	-1.29398e+16				0.0134751
	-1.20408	-1.29398e+16				0.0134284
	-1.20358	-1.29398e+16				0.0133809
	-1.20308	-1.29398e+16				0.0133329
	-1.20258	-1.29397e+16				0.0132842
	-1.20208	-1.29397e+16				0.0132351
	-1.20158	-1.29397e+16				0.0131857
	-1.20108	-1.29398e+16				0.0131359
	-1.20058	-1.29397e+16				0.013086
	-1.20008	-1.29397e+16				0.0130359
	-1.19958	-1.29396e+16				0.0129858
	-1.19908	-1.29396e+16				0.0129356
	-1.19858	-1.29397e+16				0.0128856
	-1.19808	-1.29398e+16				0.0128356
	-1.19758	-1.29397e+16				0.0127857
	-1.19708	-1.29397e+16				0.0127361
	-1.19658	-1.29396e+16				0.0126866
	-1.19608	-1.29396e+16				0.0126373
	-1.19558	-1.29396e+16				0.0125883
	-1.19508	-1.29395e+16				0.0125397
	-1.19458	-1.29395e+16				0.0124914
	-1.19408	-1.29394e+16				0.0124435
	-1.19358	-1.29395e+16				0.0123961
	-1.19308	-1.29395e+16				0.0123493
	-1.19258	-1.29396e+16				0.0123032
	-1.19208	-1.29396e+16				0.0122579
	-1.19158	-1.29395e+16				0.0122134
	-1.19108	-1.29394e+16				0.0121699
	-1.19058	-1.29394e+16				0.0121274
	-1.19008	-1.29395e+16				0.0120862
	-1.18958	-1.29394e+16				0.0120461
	-1.18908	-1.29393e+16				0.0120074
	-1.18858	-1.29394e+16				0.0119701
	-1.18808	-1.29393e+16				0.0119341
	-1.18758	-1.29393e+16				0.0118995
	-1.18708	-1.29394e+16				0.0118664
	-1.18658	-1.29394e+16				0.0118345
	-1.18608	-1.29394e+16				0.0118039
	-1.18558	-1.29394e+16				0.0117745
	-1.18508	-1.29393e+16				0.0117461
	-1.18458	-1.29394e+16				0.0117186
	-1.18408	-1.29394e+16				0.0116919
	-1.18358	-1.29394e+16				0.0116656
	-1.18308	-1.29394e+16				0.0116396
	-1.18258	-1.29393e+16				0.0116138
	-1.18208	-1.29393e+16				0.0115879
	-1.18158	-1.29392e+16				0.0115617
	-1.18108	-1.29393e+16				0.011535
	-1.18058	-1.29393e+16				0.0115077
	-1.18008	-1.29393e+16				0.0114796
	-1.17958	-1.29392e+16				0.0114507
	-1.17908	-1.29391e+16				0.0114207
	-1.17858	-1.29392e+16				0.0113898
	-1.17808	-1.29392e+16				0.0113578
	-1.17758	-1.29392e+16				0.0113247
	-1.17708	-1.29392e+16				0.0112905
	-1.17658	-1.29392e+16				0.0112553
	-1.17608	-1.29392e+16				0.0112192
	-1.17558	-1.29393e+16				0.0111822
	-1.17508	-1.29393e+16				0.0111444
	-1.17458	-1.29393e+16				0.0111059
	-1.17408	-1.29393e+16				0.0110667
	-1.17358	-1.29393e+16				0.0110271
	-1.17308	-1.29392e+16				0.010987
	-1.17258	-1.29392e+16				0.0109466
	-1.17208	-1.29392e+16				0.010906
	-1.17158	-1.29392e+16				0.0108652
	-1.17108	-1.29392e+16				0.0108243
	-1.17058	-1.29392e+16				0.0107835
	-1.17008	-1.29392e+16				0.0107427
	-1.16958	-1.29392e+16				0.0107021
	-1.16908	-1.29392e+16				0.0106618
	-1.16858	-1.29392e+16				0.0106217
	-1.16808	-1.29392e+16				0.0105821
	-1.16758	-1.29393e+16				0.010543
	-1.16708	-1.29392e+16				0.0105046
	-1.16658	-1.29392e+16				0.0104668
	-1.16608	-1.29392e+16				0.0104298
	-1.16558	-1.29392e+16				0.0103938
	-1.16508	-1.29392e+16				0.0103588
	-1.16458	-1.29392e+16				0.0103248
	-1.16408	-1.29392e+16				0.0102921
	-1.16358	-1.29391e+16				0.0102607
	-1.16308	-1.29391e+16				0.0102307
	-1.16258	-1.29391e+16				0.010202
	-1.16208	-1.29391e+16				0.0101749
	-1.16158	-1.29391e+16				0.0101492
	-1.16108	-1.2939e+16				0.010125
	-1.16058	-1.2939e+16				0.0101024
	-1.16008	-1.2939e+16				0.0100811
	-1.15958	-1.29391e+16				0.0100613
	-1.15908	-1.2939e+16				0.0100428
	-1.15858	-1.2939e+16				0.0100254
	-1.15808	-1.2939e+16				0.0100092
	-1.15758	-1.29389e+16				0.00999389
	-1.15708	-1.29389e+16				0.00997936
	-1.15658	-1.2939e+16				0.00996546
	-1.15608	-1.2939e+16				0.009952
	-1.15558	-1.2939e+16				0.00993881
	-1.15508	-1.2939e+16				0.00992573
	-1.15458	-1.29389e+16				0.00991259
	-1.15408	-1.29389e+16				0.00989925
	-1.15358	-1.2939e+16				0.00988556
	-1.15308	-1.2939e+16				0.00987143
	-1.15258	-1.2939e+16				0.00985675
	-1.15208	-1.2939e+16				0.00984145
	-1.15158	-1.2939e+16				0.0098255
	-1.15108	-1.2939e+16				0.00980886
	-1.15058	-1.2939e+16				0.00979153
	-1.15008	-1.29389e+16				0.00977353
	-1.14959	-1.29389e+16
	-1.14909	-1.29389e+16
	-1.14859	-1.29389e+16
	-1.14809	-1.29389e+16
	-1.14759	-1.29389e+16
	-1.14709	-1.29388e+16
	-1.14659	-1.29388e+16
	-1.14609	-1.29388e+16
	-1.14559	-1.29389e+16
	-1.14509	-1.29388e+16
	-1.14459	-1.29386e+16
	-1.14409	-1.29386e+16
	-1.14359	-1.29386e+16
	-1.14309	-1.29385e+16
	-1.14259	-1.29385e+16
	-1.14209	-1.29384e+16
	-1.14159	-1.29385e+16
	-1.14109	-1.29385e+16
	-1.14059	-1.29384e+16
	-1.14009	-1.29384e+16
	-1.13959	-1.29385e+16
	-1.13909	-1.29387e+16
	-1.13859	-1.29387e+16
	-1.13809	-1.29387e+16
	-1.13759	-1.29387e+16
	-1.13709	-1.29387e+16
	-1.13659	-1.29387e+16
	-1.13609	-1.29387e+16
	-1.13559	-1.29386e+16
	-1.13509	-1.29386e+16
	-1.13459	-1.29386e+16
	-1.13409	-1.29386e+16
	-1.13359	-1.29387e+16
	-1.13309	-1.29388e+16
	-1.13259	-1.29388e+16
	-1.13209	-1.29387e+16
	-1.13159	-1.29386e+16
	-1.13109	-1.29385e+16
	-1.13059	-1.29384e+16
	-1.13009	-1.29385e+16
	-1.12959	-1.29385e+16
	-1.12909	-1.29385e+16
	-1.12859	-1.29385e+16
	-1.12809	-1.29385e+16
	-1.12759	-1.29385e+16
	-1.12709	-1.29385e+16
	-1.12659	-1.29386e+16
	-1.12609	-1.29387e+16
	-1.12559	-1.29385e+16
	-1.12509	-1.29383e+16
	-1.12459	-1.29383e+16
	-1.12409	-1.29384e+16
	-1.12359	-1.29385e+16
	-1.12309	-1.29385e+16
	-1.12259	-1.29384e+16
	-1.12209	-1.29384e+16
	-1.12159	-1.29384e+16
	-1.12109	-1.29384e+16
	-1.12059	-1.29384e+16
	-1.12009	-1.29383e+16
	-1.11959	-1.29383e+16
	-1.11909	-1.29384e+16
	-1.11859	-1.29384e+16
	-1.11809	-1.29383e+16
	-1.11759	-1.29381e+16
	-1.11709	-1.29382e+16
	-1.11659	-1.29383e+16
	-1.11609	-1.29384e+16
	-1.11559	-1.29384e+16
	-1.11509	-1.29383e+16
	-1.11459	-1.29383e+16
	-1.11409	-1.29383e+16
	-1.11359	-1.29384e+16
	-1.11309	-1.29384e+16
	-1.11259	-1.29384e+16
	-1.11209	-1.29383e+16
	-1.11159	-1.29383e+16
	-1.11109	-1.29383e+16
	-1.11059	-1.29383e+16
	-1.11009	-1.29383e+16
	-1.10959	-1.29384e+16
	-1.10909	-1.29383e+16
	-1.10859	-1.29382e+16
	-1.10809	-1.29381e+16
	-1.10759	-1.29382e+16
	-1.10709	-1.29382e+16
	-1.10659	-1.29381e+16
	-1.10609	-1.29381e+16
	-1.10559	-1.29381e+16
	-1.10509	-1.29382e+16
	-1.10459	-1.29382e+16
	-1.10409	-1.29382e+16
	-1.10359	-1.29381e+16
	-1.10309	-1.2938e+16
	-1.10259	-1.2938e+16
	-1.10209	-1.29381e+16
	-1.10159	-1.29382e+16
	-1.10109	-1.29382e+16
	-1.10059	-1.29382e+16
	-1.10009	-1.29381e+16
	-1.09959	-1.29381e+16
	-1.09909	-1.29381e+16
	-1.09859	-1.29382e+16
	-1.09809	-1.29382e+16
	-1.09759	-1.29381e+16
	-1.09709	-1.2938e+16
	-1.09659	-1.2938e+16
	-1.09609	-1.2938e+16
	-1.09559	-1.2938e+16
	-1.09509	-1.29379e+16
	-1.09459	-1.2938e+16
	-1.09409	-1.2938e+16
	-1.09359	-1.29379e+16
	-1.09309	-1.29379e+16
	-1.09259	-1.29378e+16
	-1.09209	-1.2938e+16
	-1.09159	-1.29381e+16
	-1.09109	-1.2938e+16
	-1.09059	-1.2938e+16
	-1.09009	-1.29379e+16
	-1.08959	-1.29379e+16
	-1.08909	-1.29379e+16
	-1.08859	-1.29379e+16
	-1.08809	-1.29379e+16
	-1.08759	-1.29379e+16
	-1.08709	-1.29379e+16
	-1.08659	-1.29379e+16
	-1.08609	-1.29379e+16
	-1.08559	-1.29379e+16
	-1.08509	-1.29379e+16
	-1.0846	-1.29379e+16
	-1.0841	-1.29379e+16
	-1.0836	-1.2938e+16
	-1.0831	-1.2938e+16
	-1.0826	-1.2938e+16
	-1.0821	-1.29379e+16
	-1.0816	-1.29378e+16
	-1.0811	-1.29378e+16
	-1.0806	-1.29377e+16
	-1.0801	-1.29377e+16
	-1.0796	-1.29377e+16
	-1.0791	-1.29377e+16
	-1.0786	-1.29377e+16
	-1.0781	-1.29378e+16
	-1.0776	-1.29378e+16
	-1.0771	-1.29378e+16
	-1.0766	-1.29376e+16
	-1.0761	-1.29375e+16
	-1.0756	-1.29377e+16
	-1.0751	-1.29378e+16
	-1.0746	-1.29378e+16
	-1.0741	-1.29377e+16
	-1.0736	-1.29376e+16
	-1.0731	-1.29377e+16
	-1.0726	-1.29378e+16
	-1.0721	-1.29378e+16
	-1.0716	-1.29378e+16
	-1.0711	-1.29377e+16
	-1.0706	-1.29376e+16
	-1.0701	-1.29376e+16
	-1.0696	-1.29377e+16
	-1.0691	-1.29377e+16
	-1.0686	-1.29377e+16
	-1.0681	-1.29377e+16
	-1.0676	-1.29376e+16
	-1.0671	-1.29375e+16
	-1.0666	-1.29376e+16
	-1.0661	-1.29377e+16
	-1.0656	-1.29375e+16
	-1.0651	-1.29374e+16
	-1.0646	-1.29375e+16
	-1.0641	-1.29376e+16
	-1.0636	-1.29376e+16
	-1.0631	-1.29376e+16
	-1.0626	-1.29376e+16
	-1.0621	-1.29375e+16
	-1.0616	-1.29375e+16
	-1.0611	-1.29375e+16
	-1.0606	-1.29375e+16
	-1.0601	-1.29376e+16
	-1.0596	-1.29377e+16
	-1.0591	-1.29376e+16
	-1.0586	-1.29374e+16
	-1.0581	-1.29374e+16
	-1.0576	-1.29375e+16
	-1.0571	-1.29375e+16
	-1.0566	-1.29375e+16
	-1.0561	-1.29375e+16
	-1.0556	-1.29375e+16
	-1.0551	-1.29375e+16
	-1.0546	-1.29375e+16
	-1.0541	-1.29375e+16
	-1.0536	-1.29375e+16
	-1.0531	-1.29375e+16
	-1.0526	-1.29375e+16
	-1.0521	-1.29375e+16
	-1.0516	-1.29375e+16
	-1.0511	-1.29374e+16
	-1.0506	-1.29374e+16
	-1.0501	-1.29374e+16
	-1.0496	-1.29374e+16
	-1.0491	-1.29374e+16
	-1.0486	-1.29374e+16
	-1.0481	-1.29374e+16
	-1.0476	-1.29374e+16
	-1.0471	-1.29374e+16
	-1.0466	-1.29374e+16
	-1.0461	-1.29374e+16
	-1.0456	-1.29375e+16
	-1.0451	-1.29374e+16
	-1.0446	-1.29374e+16
	-1.0441	-1.29374e+16
	-1.0436	-1.29374e+16
	-1.0431	-1.29374e+16
	-1.0426	-1.29374e+16
	-1.0421	-1.29373e+16
	-1.0416	-1.29373e+16
	-1.0411	-1.29373e+16
	-1.0406	-1.29373e+16
	-1.0401	-1.29374e+16
	-1.0396	-1.29373e+16
	-1.0391	-1.29373e+16
	-1.0386	-1.29373e+16
	-1.0381	-1.29373e+16
	-1.0376	-1.29374e+16
	-1.0371	-1.29374e+16
	-1.0366	-1.29374e+16
	-1.0361	-1.29374e+16
	-1.0356	-1.29374e+16
	-1.0351	-1.29373e+16
	-1.0346	-1.29373e+16
	-1.0341	-1.29373e+16
	-1.0336	-1.29373e+16
	-1.0331	-1.29373e+16
	-1.0326	-1.29373e+16
	-1.0321	-1.29373e+16
	-1.0316	-1.29373e+16
	-1.0311	-1.29373e+16
	-1.0306	-1.29373e+16
	-1.0301	-1.29372e+16
	-1.0296	-1.29372e+16
	-1.0291	-1.29372e+16
	-1.0286	-1.29372e+16
	-1.0281	-1.29371e+16
	-1.0276	-1.29371e+16
	-1.0271	-1.29372e+16
	-1.0266	-1.29371e+16
	-1.0261	-1.29371e+16
	-1.0256	-1.29371e+16
	-1.0251	-1.29371e+16
	-1.0246	-1.29371e+16
	-1.0241	-1.29371e+16
	-1.0236	-1.29372e+16
	-1.0231	-1.29373e+16
	-1.0226	-1.29372e+16
	-1.0221	-1.29371e+16
	-1.0216	-1.29371e+16
	-1.0211	-1.2937e+16
	-1.0206	-1.2937e+16
	-1.02011	-1.2937e+16
	-1.01961	-1.29371e+16
	-1.01911	-1.2937e+16
	-1.01861	-1.2937e+16
	-1.01811	-1.2937e+16
	-1.01761	-1.2937e+16
	-1.01711	-1.29371e+16
	-1.01661	-1.2937e+16
	-1.01611	-1.2937e+16
	-1.01561	-1.29369e+16
	-1.01511	-1.29369e+16
	-1.01461	-1.2937e+16
	-1.01411	-1.2937e+16
	-1.01361	-1.2937e+16
	-1.01311	-1.2937e+16
	-1.01261	-1.2937e+16
	-1.01211	-1.2937e+16
	-1.01161	-1.2937e+16
	-1.01111	-1.2937e+16
	-1.01061	-1.29371e+16
	-1.01011	-1.29371e+16
	-1.00961	-1.29371e+16
	-1.00911	-1.29371e+16
	-1.00861	-1.29371e+16
	-1.00811	-1.2937e+16
	-1.00761	-1.2937e+16
	-1.00711	-1.2937e+16
	-1.00661	-1.29369e+16
	-1.00611	-1.29369e+16
	-1.00561	-1.2937e+16
	-1.00511	-1.29369e+16
	-1.00461	-1.29369e+16
	-1.00411	-1.29368e+16
	-1.00361	-1.29369e+16
	-1.00311	-1.29369e+16
	-1.00261	-1.2937e+16
	-1.00211	-1.2937e+16
	-1.00161	-1.2937e+16
	-1.00111	-1.29369e+16
	-1.00061	-1.29369e+16
	-1.00011	-1.29369e+16
	-0.999608	-1.29369e+16
	-0.999108	-1.29369e+16
	-0.998608	-1.29369e+16
	-0.998108	-1.29369e+16
	-0.997608	-1.29369e+16
	-0.997109	-1.29368e+16
	-0.996609	-1.29368e+16
	-0.996109	-1.29368e+16
	-0.995609	-1.29368e+16
	-0.995109	-1.29369e+16
	-0.994609	-1.29369e+16
	-0.994109	-1.29368e+16
	-0.993609	-1.29368e+16
	-0.993109	-1.29368e+16
	-0.992609	-1.29367e+16
	-0.992109	-1.29368e+16
	-0.991609	-1.29368e+16
	-0.991109	-1.29368e+16
	-0.99061	-1.29368e+16
	-0.99011	-1.29367e+16
	-0.98961	-1.29367e+16
	-0.98911	-1.29368e+16
	-0.98861	-1.29367e+16
	-0.98811	-1.29367e+16
	-0.98761	-1.29367e+16
	-0.98711	-1.29367e+16
	-0.98661	-1.29366e+16
	-0.98611	-1.29365e+16
	-0.98561	-1.29366e+16
	-0.98511	-1.29367e+16
	-0.98461	-1.29367e+16
	-0.984111	-1.29367e+16
	-0.983611	-1.29366e+16
	-0.983111	-1.29367e+16
	-0.982611	-1.29367e+16
	-0.982111	-1.29367e+16
	-0.981611	-1.29367e+16
	-0.981111	-1.29367e+16
	-0.980611	-1.29366e+16
	-0.980111	-1.29366e+16
	-0.979611	-1.29366e+16
	-0.979111	-1.29365e+16
	-0.978611	-1.29366e+16
	-0.978111	-1.29366e+16
	-0.977612	-1.29367e+16
	-0.977112	-1.29366e+16
	-0.976612	-1.29365e+16
	-0.976112	-1.29365e+16
	-0.975612	-1.29366e+16
	-0.975112	-1.29366e+16
	-0.974612	-1.29366e+16
	-0.974112	-1.29366e+16
	-0.973612	-1.29365e+16
	-0.973112	-1.29365e+16
	-0.972612	-1.29366e+16
	-0.972112	-1.29365e+16
	-0.971612	-1.29366e+16
	-0.971113	-1.29366e+16
	-0.970613	-1.29366e+16
	-0.970113	-1.29365e+16
	-0.969613	-1.29365e+16
	-0.969113	-1.29365e+16
	-0.968613	-1.29366e+16
	-0.968113	-1.29366e+16
	-0.967613	-1.29366e+16
	-0.967113	-1.29365e+16
	-0.966613	-1.29365e+16
	-0.966113	-1.29365e+16
	-0.965613	-1.29366e+16
	-0.965113	-1.29366e+16
	-0.964614	-1.29366e+16
	-0.964114	-1.29364e+16
	-0.963614	-1.29364e+16
	-0.963114	-1.29364e+16
	-0.962614	-1.29365e+16
	-0.962114	-1.29365e+16
	-0.961614	-1.29365e+16
	-0.961114	-1.29364e+16
	-0.960614	-1.29363e+16
	-0.960114	-1.29363e+16
	-0.959614	-1.29363e+16
	-0.959114	-1.29364e+16
	-0.958614	-1.29364e+16
	-0.958115	-1.29364e+16
	-0.957615	-1.29363e+16
	-0.957115	-1.29364e+16
	-0.956615	-1.29365e+16
	-0.956115	-1.29365e+16
	-0.955615	-1.29365e+16
	-0.955115	-1.29364e+16
	-0.954615	-1.29364e+16
	-0.954115	-1.29364e+16
	-0.953615	-1.29364e+16
	-0.953115	-1.29364e+16
	-0.952615	-1.29364e+16
	-0.952116	-1.29363e+16
	-0.951616	-1.29363e+16
	-0.951116	-1.29364e+16
	-0.950616	-1.29364e+16
	-0.950116	-1.29364e+16
	-0.949616	-1.29364e+16
	-0.949116	-1.29364e+16
	-0.948616	-1.29363e+16
	-0.948116	-1.29363e+16
	-0.947616	-1.29364e+16
	-0.947116	-1.29364e+16
	-0.946616	-1.29364e+16
	-0.946116	-1.29364e+16
	-0.945617	-1.29364e+16
	-0.945117	-1.29364e+16
	-0.944617	-1.29364e+16
	-0.944117	-1.29364e+16
	-0.943617	-1.29364e+16
	-0.943117	-1.29363e+16
	-0.942617	-1.29363e+16
	-0.942117	-1.29362e+16
	-0.941617	-1.29362e+16
	-0.941117	-1.29363e+16
	-0.940617	-1.29364e+16
	-0.940117	-1.29363e+16
	-0.939617	-1.29363e+16
	-0.939118	-1.29363e+16
	-0.938618	-1.29363e+16
	-0.938118	-1.29363e+16
	-0.937618	-1.29364e+16
	-0.937118	-1.29363e+16
	-0.936618	-1.29363e+16
	-0.936118	-1.29363e+16
	-0.935618	-1.29363e+16
	-0.935118	-1.29363e+16
	-0.934618	-1.29363e+16
	-0.934118	-1.29363e+16
	-0.933618	-1.29362e+16
	-0.933118	-1.29362e+16
	-0.932619	-1.29362e+16
	-0.932119	-1.29362e+16
	-0.931619	-1.29363e+16
	-0.931119	-1.29364e+16
	-0.930619	-1.29364e+16
	-0.930119	-1.29363e+16
	-0.929619	-1.29362e+16
	-0.929119	-1.29362e+16
	-0.928619	-1.29362e+16
	-0.928119	-1.29362e+16
	-0.927619	-1.29362e+16
	-0.927119	-1.29361e+16
	-0.926619	-1.29361e+16
	-0.92612	-1.29361e+16
	-0.92562	-1.29361e+16
	-0.92512	-1.29361e+16
	-0.92462	-1.29361e+16
	-0.92412	-1.29362e+16
	-0.92362	-1.29362e+16
	-0.92312	-1.29362e+16
	-0.92262	-1.29362e+16
	-0.92212	-1.29362e+16
	-0.92162	-1.29361e+16
	-0.92112	-1.29359e+16
	-0.92062	-1.29359e+16
	-0.92012	-1.29359e+16
	-0.919621	-1.29361e+16
	-0.919121	-1.29361e+16
	-0.918621	-1.29361e+16
	-0.918121	-1.2936e+16
	-0.917621	-1.2936e+16
	-0.917121	-1.29361e+16
	-0.916621	-1.29361e+16
	-0.916121	-1.29362e+16
	-0.915621	-1.29362e+16
	-0.915121	-1.29362e+16
	-0.914621	-1.29361e+16
	-0.914121	-1.29361e+16
	-0.913621	-1.29361e+16
	-0.913122	-1.29361e+16
	-0.912622	-1.29362e+16
	-0.912122	-1.29361e+16
	-0.911622	-1.29361e+16
	-0.911122	-1.29361e+16
	-0.910622	-1.2936e+16
	-0.910122	-1.29361e+16
	-0.909622	-1.29361e+16
	-0.909122	-1.2936e+16
	-0.908622	-1.29359e+16
	-0.908122	-1.29358e+16
	-0.907622	-1.29357e+16
	-0.907122	-1.29357e+16
	-0.906623	-1.29357e+16
	-0.906123	-1.29358e+16
	-0.905623	-1.29358e+16
	-0.905123	-1.29358e+16
	-0.904623	-1.29359e+16
	-0.904123	-1.29359e+16
	-0.903623	-1.2936e+16
	-0.903123	-1.2936e+16
	-0.902623	-1.29361e+16
	-0.902123	-1.29361e+16
	-0.901623	-1.29361e+16
	-0.901123	-1.29361e+16
	-0.900623	-1.2936e+16
	-0.900124	-1.29359e+16
	-0.899624	-1.29359e+16
	-0.899124	-1.29359e+16
	-0.898624	-1.2936e+16
	-0.898124	-1.2936e+16
	-0.897624	-1.29359e+16
	-0.897124	-1.2936e+16
	-0.896624	-1.2936e+16
	-0.896124	-1.2936e+16
	-0.895624	-1.2936e+16
	-0.895124	-1.2936e+16
	-0.894624	-1.2936e+16
	-0.894124	-1.2936e+16
	-0.893625	-1.29359e+16
	-0.893125	-1.29359e+16
	-0.892625	-1.29359e+16
	-0.892125	-1.29358e+16
	-0.891625	-1.29358e+16
	-0.891125	-1.29358e+16
	-0.890625	-1.29358e+16
	-0.890125	-1.29358e+16
	-0.889625	-1.29358e+16
	-0.889125	-1.29358e+16
	-0.888625	-1.29358e+16
	-0.888125	-1.29358e+16
	-0.887625	-1.29358e+16
	-0.887126	-1.29358e+16
	-0.886626	-1.29358e+16
	-0.886126	-1.29357e+16
	-0.885626	-1.29357e+16
	-0.885126	-1.29358e+16
	-0.884626	-1.29358e+16
	-0.884126	-1.29357e+16
	-0.883626	-1.29358e+16
	-0.883126	-1.29358e+16
	-0.882626	-1.29357e+16
	-0.882126	-1.29357e+16
	-0.881626	-1.29357e+16
	-0.881126	-1.29358e+16
	-0.880627	-1.29357e+16
	-0.880127	-1.29357e+16
	-0.879627	-1.29356e+16
	-0.879127	-1.29357e+16
	-0.878627	-1.29358e+16
	-0.878127	-1.29358e+16
	-0.877627	-1.29358e+16
	-0.877127	-1.29358e+16
	-0.876627	-1.29358e+16
	-0.876127	-1.29358e+16
	-0.875627	-1.29358e+16
	-0.875127	-1.29358e+16
	-0.874627	-1.29357e+16
	-0.874128	-1.29357e+16
	-0.873628	-1.29357e+16
	-0.873128	-1.29357e+16
	-0.872628	-1.29358e+16
	-0.872128	-1.29358e+16
	-0.871628	-1.29358e+16
	-0.871128	-1.29358e+16
	-0.870628	-1.29358e+16
	-0.870128	-1.29358e+16
	-0.869628	-1.29358e+16
	-0.869128	-1.29358e+16
	-0.868628	-1.29358e+16
	-0.868128	-1.29358e+16
	-0.867629	-1.29357e+16
	-0.867129	-1.29357e+16
	-0.866629	-1.29357e+16
	-0.866129	-1.29356e+16
	-0.865629	-1.29356e+16
	-0.865129	-1.29356e+16
	-0.864629	-1.29356e+16
	-0.864129	-1.29355e+16
	-0.863629	-1.29355e+16
	-0.863129	-1.29355e+16
	-0.862629	-1.29355e+16
	-0.862129	-1.29355e+16
	-0.861629	-1.29356e+16
	-0.86113	-1.29356e+16
	-0.86063	-1.29356e+16
	-0.86013	-1.29355e+16
	-0.85963	-1.29355e+16
	-0.85913	-1.29355e+16
	-0.85863	-1.29355e+16
	-0.85813	-1.29355e+16
	-0.85763	-1.29355e+16
	-0.85713	-1.29355e+16
	-0.85663	-1.29355e+16
	-0.85613	-1.29356e+16
	-0.85563	-1.29355e+16
	-0.85513	-1.29354e+16
	-0.854631	-1.29353e+16
	-0.854131	-1.29354e+16
	-0.853631	-1.29354e+16
	-0.853131	-1.29354e+16
	-0.852631	-1.29353e+16
	-0.852131	-1.29354e+16
	-0.851631	-1.29354e+16
	-0.851131	-1.29354e+16
	-0.850631	-1.29354e+16
	-0.850131	-1.29354e+16
	-0.849631	-1.29354e+16
	-0.849131	-1.29354e+16
	-0.848631	-1.29353e+16
	-0.848132	-1.29354e+16
	-0.847632	-1.29354e+16
	-0.847132	-1.29353e+16
	-0.846632	-1.29353e+16
	-0.846132	-1.29353e+16
	-0.845632	-1.29353e+16
	-0.845132	-1.29353e+16
	-0.844632	-1.29353e+16
	-0.844132	-1.29353e+16
	-0.843632	-1.29352e+16
	-0.843132	-1.29352e+16
	-0.842632	-1.29353e+16
	-0.842132	-1.29353e+16
	-0.841633	-1.29353e+16
	-0.841133	-1.29353e+16
	-0.840633	-1.29354e+16
	-0.840133	-1.29354e+16
	-0.839633	-1.29354e+16
	-0.839133	-1.29354e+16
	-0.838633	-1.29353e+16
	-0.838133	-1.29352e+16
	-0.837633	-1.29353e+16
	-0.837133	-1.29353e+16
	-0.836633	-1.29353e+16
	-0.836133	-1.29353e+16
	-0.835633	-1.29352e+16
	-0.835134	-1.29352e+16
	-0.834634	-1.29352e+16
	-0.834134	-1.29353e+16
	-0.833634	-1.29352e+16
	-0.833134	-1.29352e+16
	-0.832634	-1.29352e+16
	-0.832134	-1.29352e+16
	-0.831634	-1.29352e+16
	-0.831134	-1.29353e+16
	-0.830634	-1.29353e+16
	-0.830134	-1.29353e+16
	-0.829634	-1.29353e+16
	-0.829134	-1.29353e+16
	-0.828635	-1.29353e+16
	-0.828135	-1.29352e+16
	-0.827635	-1.29352e+16
	-0.827135	-1.29352e+16
	-0.826635	-1.29352e+16
	-0.826135	-1.29351e+16
	-0.825635	-1.29352e+16
	-0.825135	-1.29352e+16
	-0.824635	-1.29352e+16
	-0.824135	-1.29351e+16
	-0.823635	-1.29352e+16
	-0.823135	-1.29353e+16
	-0.822636	-1.29352e+16
	-0.822136	-1.29352e+16
	-0.821636	-1.29352e+16
	-0.821136	-1.29352e+16
	-0.820636	-1.29352e+16
	-0.820136	-1.29352e+16
	-0.819636	-1.29353e+16
	-0.819136	-1.29353e+16
	-0.818636	-1.29352e+16
	-0.818136	-1.29352e+16
	-0.817636	-1.29354e+16
	-0.817136	-1.29354e+16
	-0.816636	-1.29354e+16
	-0.816137	-1.29354e+16
	-0.815637	-1.29353e+16
	-0.815137	-1.29353e+16
	-0.814637	-1.29353e+16
	-0.814137	-1.29353e+16
	-0.813637	-1.29354e+16
	-0.813137	-1.29354e+16
	-0.812637	-1.29353e+16
	-0.812137	-1.29353e+16
	-0.811637	-1.29353e+16
	-0.811137	-1.29353e+16
	-0.810637	-1.29354e+16
	-0.810137	-1.29354e+16
	-0.809638	-1.29353e+16
	-0.809138	-1.29352e+16
	-0.808638	-1.29351e+16
	-0.808138	-1.29351e+16
	-0.807638	-1.29352e+16
	-0.807138	-1.29352e+16
	-0.806638	-1.29351e+16
	-0.806138	-1.29351e+16
	-0.805638	-1.29352e+16
	-0.805138	-1.29352e+16
	-0.804638	-1.29352e+16
	-0.804138	-1.29352e+16
	-0.803638	-1.29352e+16
	-0.803139	-1.29352e+16
	-0.802639	-1.29353e+16
	-0.802139	-1.29353e+16
	-0.801639	-1.29353e+16
	-0.801139	-1.29352e+16
	-0.800639	-1.29352e+16
	-0.800139	-1.29351e+16
	-0.799639	-1.29351e+16
	-0.799139	-1.29351e+16
	-0.798639	-1.29352e+16
	-0.798139	-1.29352e+16
	-0.797639	-1.29352e+16
	-0.797139	-1.29351e+16
	-0.79664	-1.29351e+16
	-0.79614	-1.29352e+16
	-0.79564	-1.29352e+16
	-0.79514	-1.29352e+16
	-0.79464	-1.29351e+16
	-0.79414	-1.29351e+16
	-0.79364	-1.29351e+16
	-0.79314	-1.29351e+16
	-0.79264	-1.29352e+16
	-0.79214	-1.29353e+16
	-0.79164	-1.29353e+16
	-0.79114	-1.29352e+16
	-0.79064	-1.29352e+16
	-0.790141	-1.29352e+16
	-0.789641	-1.29353e+16
	-0.789141	-1.29353e+16
	-0.788641	-1.29352e+16
	-0.788141	-1.29351e+16
	-0.787641	-1.2935e+16
	-0.787141	-1.2935e+16
	-0.786641	-1.2935e+16
	-0.786141	-1.2935e+16
	-0.785641	-1.2935e+16
	-0.785141	-1.2935e+16
	-0.784641	-1.2935e+16
	-0.784141	-1.2935e+16
	-0.783642	-1.29351e+16
	-0.783142	-1.29351e+16
	-0.782642	-1.29352e+16
	-0.782142	-1.29352e+16
	-0.781642	-1.29352e+16
	-0.781142	-1.29351e+16
	-0.780642	-1.2935e+16
	-0.780142	-1.2935e+16
	-0.779642	-1.29351e+16
	-0.779142	-1.29352e+16
	-0.778642	-1.29352e+16
	-0.778142	-1.29352e+16
	-0.777642	-1.29352e+16
	-0.777143	-1.29351e+16
	-0.776643	-1.29349e+16
	-0.776143	-1.29349e+16
	-0.775643	-1.29348e+16
	-0.775143	-1.29349e+16
	-0.774643	-1.2935e+16
	-0.774143	-1.2935e+16
	-0.773643	-1.2935e+16
	-0.773143	-1.29349e+16
	-0.772643	-1.2935e+16
	-0.772143	-1.29351e+16
	-0.771643	-1.29351e+16
	-0.771143	-1.29351e+16
	-0.770644	-1.29351e+16
	-0.770144	-1.29351e+16
	-0.769644	-1.29351e+16
	-0.769144	-1.29351e+16
	-0.768644	-1.29351e+16
	-0.768144	-1.29351e+16
	-0.767644	-1.29351e+16
	-0.767144	-1.2935e+16
	-0.766644	-1.29351e+16
	-0.766144	-1.29351e+16
	-0.765644	-1.29351e+16
	-0.765144	-1.29351e+16
	-0.764644	-1.29351e+16
	-0.764145	-1.29351e+16
	-0.763645	-1.29351e+16
	-0.763145	-1.29352e+16
	-0.762645	-1.29351e+16
	-0.762145	-1.29351e+16
	-0.761645	-1.2935e+16
	-0.761145	-1.2935e+16
	-0.760645	-1.2935e+16
	-0.760145	-1.29351e+16
	-0.759645	-1.29351e+16
	-0.759145	-1.2935e+16
	-0.758645	-1.2935e+16
	-0.758145	-1.2935e+16
	-0.757646	-1.2935e+16
	-0.757146	-1.2935e+16
	-0.756646	-1.2935e+16
	-0.756146	-1.2935e+16
	-0.755646	-1.2935e+16
	-0.755146	-1.2935e+16
	-0.754646	-1.2935e+16
	-0.754146	-1.2935e+16
	-0.753646	-1.2935e+16
	-0.753146	-1.2935e+16
	-0.752646	-1.2935e+16
	-0.752146	-1.29349e+16
	-0.751646	-1.2935e+16
	-0.751147	-1.2935e+16
	-0.750647	-1.2935e+16
	-0.750147	-1.29349e+16
	-0.749647	-1.29349e+16
	-0.749147	-1.29349e+16
	-0.748647	-1.29349e+16
	-0.748147	-1.2935e+16
	-0.747647	-1.2935e+16
	-0.747147	-1.29349e+16
	-0.746647	-1.29349e+16
	-0.746147	-1.29349e+16
	-0.745647	-1.29349e+16
	-0.745147	-1.2935e+16
	-0.744648	-1.2935e+16
	-0.744148	-1.29349e+16
	-0.743648	-1.29349e+16
	-0.743148	-1.29349e+16
	-0.742648	-1.29349e+16
	-0.742148	-1.29348e+16
	-0.741648	-1.29348e+16
	-0.741148	-1.29348e+16
	-0.740648	-1.29348e+16
	-0.740148	-1.29348e+16
	-0.739648	-1.29348e+16
	-0.739148	-1.29347e+16
	-0.738648	-1.29347e+16
	-0.738149	-1.29348e+16
	-0.737649	-1.29348e+16
	-0.737149	-1.29348e+16
	-0.736649	-1.29348e+16
	-0.736149	-1.29348e+16
	-0.735649	-1.29347e+16
	-0.735149	-1.29348e+16
	-0.734649	-1.29349e+16
	-0.734149	-1.29349e+16
	-0.733649	-1.29347e+16
	-0.733149	-1.29345e+16
	-0.732649	-1.29346e+16
	-0.732149	-1.29347e+16
	-0.73165	-1.29348e+16
	-0.73115	-1.29348e+16
	-0.73065	-1.29348e+16
	-0.73015	-1.29347e+16
	-0.72965	-1.29347e+16
	-0.72915	-1.29348e+16
	-0.72865	-1.29348e+16
	-0.72815	-1.29349e+16
	-0.72765	-1.29348e+16
	-0.72715	-1.29348e+16
	-0.72665	-1.29348e+16
	-0.72615	-1.29348e+16
	-0.72565	-1.29348e+16
	-0.725151	-1.29348e+16
	-0.724651	-1.29347e+16
	-0.724151	-1.29347e+16
	-0.723651	-1.29348e+16
	-0.723151	-1.29348e+16
	-0.722651	-1.29348e+16
	-0.722151	-1.29348e+16
	-0.721651	-1.29347e+16
	-0.721151	-1.29347e+16
	-0.720651	-1.29347e+16
	-0.720151	-1.29347e+16
	-0.719651	-1.29346e+16
	-0.719151	-1.29346e+16
	-0.718652	-1.29345e+16
	-0.718152	-1.29346e+16
	-0.717652	-1.29346e+16
	-0.717152	-1.29347e+16
	-0.716652	-1.29346e+16
	-0.716152	-1.29346e+16
	-0.715652	-1.29347e+16
	-0.715152	-1.29348e+16
	-0.714652	-1.29348e+16
	-0.714152	-1.29348e+16
	-0.713652	-1.29347e+16
	-0.713152	-1.29346e+16
	-0.712652	-1.29347e+16
	-0.712153	-1.29347e+16
	-0.711653	-1.29346e+16
	-0.711153	-1.29345e+16
	-0.710653	-1.29346e+16
	-0.710153	-1.29347e+16
	-0.709653	-1.29347e+16
	-0.709153	-1.29346e+16
	-0.708653	-1.29346e+16
	-0.708153	-1.29346e+16
	-0.707653	-1.29347e+16
	-0.707153	-1.29348e+16
	-0.706653	-1.29348e+16
	-0.706153	-1.29347e+16
	-0.705654	-1.29348e+16
	-0.705154	-1.29348e+16
	-0.704654	-1.29348e+16
	-0.704154	-1.29348e+16
	-0.703654	-1.29346e+16
	-0.703154	-1.29345e+16
	-0.702654	-1.29345e+16
[truncated: 4,808 more rows]

## Sheet: Figure 3
		Panel b						Panel c						Panel d					Panel f						Panel g
		Frequency	Molecular thickness (nm)					Frequency	Molecular thickness (nm)					Frequency	real	imag			Frequency	Molecular thickness (nm)					Frequency	Molecular thickness (nm)
		cm^{-1}	10	40	100			cm^{-1}	10	40	100			cm^{-1}					cm^{-1}	10	40	100			cm^{-1}	10	40	100
		1195.3	1.13481	1.26919	1.07977			1350	0.975817	0.91935	0.857224			1200.25	2.87512	0.00125369			900.52	0.681619	0.145105	0.561518			1350	0.99992	0.99929	0.99637
		1196.5	1.12482	1.26017	1.06876			1351	0.976525	0.921487	0.860833			1200.5	2.87518	0.00125599			901.77	1.02359	-0.0603743	0.49694			1351	0.99992	0.99929	0.99637
		1197.8	1.1145	1.24399	1.05636			1352	0.977367	0.923994	0.865085			1200.75	2.87524	0.0012583			903.03	1.34745	-0.173252	0.446159			1352	0.99992	0.99929	0.99636
		1199	1.10475	1.22227	1.04342			1353	0.978333	0.926929	0.870134			1201	2.8753	0.00126062			904.28	1.60702	-0.285631	0.407781			1353	0.99992	0.99929	0.99635
		1200.3	1.09675	1.19706	1.03085			1354	0.979493	0.930468	0.876226			1201.25	2.87537	0.00126294			905.53	1.79939	-0.43707	0.391403			1354	0.99992	0.99929	0.99634
		1201.5	1.09138	1.17026	1.01934			1355	0.980926	0.934863	0.883767			1201.5	2.87543	0.00126526			906.79	1.96035	-0.640628	0.419121			1355	0.99992	0.99928	0.99633
		1202.8	1.08945	1.14377	1.0094			1356	0.982692	0.940359	0.893281			1201.75	2.87549	0.0012676			908.04	2.13812	-0.875957	0.517543			1356	0.99991	0.99928	0.99632
		1204	1.09141	1.11906	1.00148			1357	0.984892	0.947343	0.905483			1202	2.87555	0.00126994			909.3	2.37008	-1.04384	0.701561			1357	0.99991	0.99927	0.9963
		1205.3	1.09739	1.09745	0.995757			1358	0.987651	0.956228	0.921113			1202.25	2.87562	0.00127229			910.55	2.62605	-0.947824	0.951783			1358	0.99991	0.99927	0.99629
		1206.5	1.10704	1.07974	0.99224			1359	0.991142	0.967449	0.940944			1202.5	2.87568	0.00127464			911.81	2.60522	-0.820301	1.1855			1359	0.99991	0.99927	0.99627
		1207.8	1.11967	1.06648	0.990802			1360	0.995296	0.981012	0.965113			1202.75	2.87574	0.001277			913.06	1.84488	-0.74543	1.26382			1360	0.99991	0.99926	0.99625
		1209.1	1.13432	1.05791	0.991203			1361	1	0.996439	0.992745			1203	2.8758	0.00127936			914.31	0.836249	-0.71896	1.11315			1361	0.99991	0.99925	0.99623
		1210.3	1.14965	1.05377	0.992879			1362	1.00492	1.01269	1.0219			1203.25	2.87587	0.00128174			915.57	0.189115	-0.725787	0.806864			1362	0.99991	0.99925	0.9962
		1211.6	1.16426	1.05349	0.99521			1363	1.00961	1.02821	1.04968			1203.5	2.87593	0.00128412			916.82	-0.0171583	-0.748186	0.458186			1363	0.99991	0.99924	0.99618
		1212.8	1.17681	1.05604	0.997359			1364	1.01374	1.04177	1.07378			1203.75	2.87599	0.0012865			918.08	0.164747	-0.766404	0.132414			1364	0.99991	0.99923	0.99616
		1214.1	1.18608	1.06028	0.998563			1365	1.01731	1.05327	1.09383			1204	2.87606	0.0012889			919.33	0.687714	-0.759543	-0.143994			1365	0.9999	0.99923	0.99613
		1215.3	1.19142	1.06498	0.998238			1366	1.02034	1.0628	1.10987			1204.25	2.87612	0.0012913			920.58	1.81838	-0.711002	-0.351152			1366	0.9999	0.99922	0.99611
		1216.6	1.19268	1.0691	0.9961			1367	1.02282	1.07043	1.12206			1204.5	2.87619	0.0012937			921.84	4.79035	-0.6131	-0.450184			1367	0.9999	0.99921	0.99608
		1217.8	1.19027	1.07201	0.992312			1368	1.02482	1.07627	1.13062			1204.75	2.87625	0.00129612			923.09	5.84631	-0.460529	-0.419222			1368	0.9999	0.9992	0.99605
		1219.1	1.18514	1.07353	0.987455			1369	1.02629	1.08039	1.13563			1205	2.87631	0.00129853			924.35	2.64908	-0.236756	-0.322084			1369	0.9999	0.9992	0.99603
		1220.3	1.17843	1.07374	0.982363			1370	1.02729	1.08282	1.13724			1205.25	2.87638	0.00130096			925.6	1.31125	0.103034	-0.220842			1370	0.9999	0.99919	0.996
		1221.6	1.17127	1.07313	0.977997			1371	1.02798	1.0838	1.13593			1205.5	2.87644	0.00130339			926.86	0.600111	0.662057	-0.142294			1371	0.9999	0.99918	0.99597
		1222.8	1.16456	1.07215	0.975135			1372	1.02818	1.08333	1.13171			1205.75	2.87651	0.00130583			928.11	0.123378	1.58288	-0.0965515			1372	0.99989	0.99917	0.99594
		1224.1	1.15897	1.07135	0.974341			1373	1.0281	1.08157	1.12494			1206	2.87657	0.00130828			929.36	-0.236285	2.2126	-0.0840295			1373	0.99989	0.99916	0.99591
		1225.4	1.15472	1.07111	0.975744			1374	1.02777	1.07859	1.11583			1206.25	2.87664	0.00131073			930.62	-0.5119	1.45102	-0.0973513			1374	0.99989	0.99915	0.99588
		1226.6	1.15185	1.07169	0.979152			1375	1.02707	1.07439	1.10445			1206.5	2.8767	0.0013132			931.87	-0.673443	0.686242	-0.123989			1375	0.99989	0.99914	0.99585
		1227.9	1.15016	1.07316	0.983984			1376	1.02618	1.06905	1.09103			1206.75	2.87676	0.00131566			933.13	-0.631828	0.241264	-0.150231			1376	0.99989	0.99913	0.99581
		1229.1	1.14932	1.07535	0.989377			1377	1.02502	1.06262	1.07574			1207	2.87683	0.00131814			934.38	-0.498771	-0.0201151	-0.165149			1377	0.99988	0.99912	0.99578
		1230.4	1.14893	1.07797	0.994357			1378	1.02356	1.05513	1.0588			1207.25	2.87689	0.00132062			935.64	-0.366566	-0.178963	-0.162741			1378	0.99988	0.99911	0.99574
		1231.6	1.14862	1.08062	0.997975			1379	1.02188	1.04668	1.0404			1207.5	2.87696	0.00132311			936.89	-0.249659	-0.269432	-0.141409			1379	0.99988	0.9991	0.99571
		1232.9	1.14804	1.0828	0.999417			1380	1.01992	1.03728	1.02081			1207.75	2.87703	0.0013256			938.14	-0.148232	-0.300951	-0.100957			1380	0.99988	0.99909	0.99567
		1234.1	1.14691	1.08411	0.998183			1381	1.01766	1.02703	1.00017			1208	2.87709	0.0013281			939.4	-0.0596063	-0.268708	-0.0378686			1381	0.99987	0.99908	0.99563
		1235.4	1.14506	1.08427	0.994147			1382	1.01505	1.01597	0.978755			1208.25	2.87716	0.00133061			940.65	0.0197707	-0.161908	0.0628534			1382	0.99987	0.99907	0.99559
		1236.6	1.14244	1.08321	0.987569			1383	1.01215	1.00423	0.956847			1208.5	2.87722	0.00133313			941.91	0.0938959	0.0281148	0.252892			1383	0.99987	0.99905	0.99555
		1237.9	1.13906	1.081	0.978962			1384	1.0089	0.991889	0.934624			1208.75	2.87729	0.00133565			943.16	0.167573	0.298436	0.757614			1384	0.99987	0.99904	0.99551
		1239.2	1.13502	1.07787	0.969043			1385	1.00534	0.979113	0.912408			1209	2.87735	0.00133819			944.41	0.24864	0.616556	3.92384			1385	0.99986	0.99903	0.99546
		1240.4	1.13052	1.07407	0.958572			1386	1.00149	0.966031	0.890424			1209.25	2.87742	0.00134072			945.67	0.365705	0.889479	1.67345			1386	0.99986	0.99901	0.99542
		1241.7	1.12569	1.06986	0.948207			1387	0.997427	0.952801	0.868895			1209.5	2.87749	0.00134327			946.92	0.666372	0.9763	0.379076			1387	0.99986	0.999	0.99537
		1242.9	1.12079	1.06542	0.938524			1388	0.993162	0.939559	0.848044			1209.75	2.87755	0.00134582			948.18	1.37564	0.819322	0.103014			1388	0.99985	0.99898	0.99532
		1244.2	1.11595	1.06079	0.929851			1389	0.988795	0.926464	0.828036			1210	2.87762	0.00134838			949.43	1.8113	0.513843	0.0168361			1389	0.99985	0.99897	0.99527
		1245.4	1.11134	1.05595	0.922351			1390	0.984372	0.913647	0.809021			1210.25	2.87769	0.00135095			950.69	1.85627	0.183865	0.00539428			1390	0.99985	0.99895	0.99522
		1246.7	1.10707	1.05076	0.915943			1391	0.979981	0.901239	0.791085			1210.5	2.87775	0.00135352			951.94	1.64314	-0.106114	0.0889163			1391	0.99984	0.99893	0.99516
		1247.9	1.10318	1.0451	0.910448			1392	0.975654	0.889298	0.774296			1210.75	2.87782	0.0013561			953.19	1.2709	-0.339543	0.279778			1392	0.99984	0.99891	0.99511
		1249.2	1.0996	1.03887	0.905504			1393	0.971464	0.877947	0.758685			1211	2.87789	0.00135869			954.45	0.909469	-0.521681	-0.238993			1393	0.99984	0.99889	0.99505
		1250.4	1.09621	1.032	0.900739			1394	0.967458	0.867198	0.744271			1211.25	2.87795	0.00136129			955.7	0.636236	-0.66505	-0.272741			1394	0.99983	0.99887	0.99498
		1251.7	1.09284	1.02458	0.895745			1395	0.963664	0.857128	0.731025			1211.5	2.87802	0.00136389			956.96	0.453301	-0.782327	-0.251953			1395	0.99983	0.99885	0.99492
		1252.9	1.0893	1.01673	0.890227			1396	0.960082	0.847715	0.718914			1211.75	2.87809	0.00136651			958.21	0.344768	-0.883176	-0.180471			1396	0.99982	0.99883	0.99485
		1254.2	1.08543	1.00872	0.883995			1397	0.956731	0.838985	0.707934			1212	2.87816	0.00136912			959.46	0.297635	-0.972826	0.000790769			1397	0.99982	0.99881	0.99478
		1255.5	1.08116	1.00078	0.876985			1398	0.953587	0.830915	0.697997			1212.25	2.87822	0.00137175			960.72	0.306201	-1.05147	0.403499			1398	0.99981	0.99878	0.9947
		1256.7	1.0765	0.993191	0.869273			1399	0.950609	0.823463	0.689031			1212.5	2.87829	0.00137438			961.97	0.372368	-1.11056	1.23452			1399	0.99981	0.99876	0.99463
		1258	1.07162	0.986144	0.861097			1400	0.947784	0.81658	0.680994			1212.75	2.87836	0.00137703			963.23	0.508233	-1.11779	2.37634			1400	0.9998	0.99873	0.99454
		1259.2	1.06671	0.979754	0.852759			1401	0.94504	0.810224	0.673781			1213	2.87843	0.00137968			964.48	0.7432	-1.09036	2.16886			1401	0.99979	0.9987	0.99446
		1260.5	1.0621	0.974008	0.844592			1402	0.942341	0.80433	0.667335			1213.25	2.8785	0.00138233			965.74	1.15216	-1.0708	1.40028			1402	0.99979	0.99867	0.99437
		1261.7	1.05806	0.968782	0.836892			1403	0.939653	0.798865	0.661599			1213.5	2.87857	0.001385			966.99	1.97583	-1.06366	0.874601			1403	0.99978	0.99864	0.99427
		1263	1.05481	0.963884	0.829897			1404	0.936978	0.793801	0.656531			1213.75	2.87863	0.00138767			968.24	4.4301	-1.05834	0.509623			1404	0.99977	0.99861	0.99417
		1264.2	1.0525	0.959046	0.823756			1405	0.934278	0.789109	0.652059			1214	2.8787	0.00139035			969.5	7.45136	-1.02983	0.218842			1405	0.99976	0.99857	0.99406
		1265.5	1.05108	0.953946	0.818446			1406	0.931568	0.784779	0.648186			1214.25	2.87877	0.00139304			970.75	1.65453	-0.953792	-0.0392463			1406	0.99976	0.99853	0.99395
		1266.7	1.05038	0.948278	0.813869			1407	0.928899	0.780819	0.644893			1214.5	2.87884	0.00139573			972.01	0.352897	-0.814729	-0.281668			1407	0.99975	0.99849	0.99383
		1268	1.05004	0.941761	0.80977			1408	0.926261	0.777225	0.642161			1214.75	2.87891	0.00139844			973.26	-0.0998164	-0.577658	-0.509216			1408	0.99974	0.99845	0.9937
		1269.3	1.04964	0.934144	0.805822			1409	0.923736	0.774047	0.640009			1215	2.87898	0.00140115			974.52	-0.274541	-0.140526	-0.689098			1409	0.99973	0.9984	0.99357
		1270.5	1.0487	0.92528	0.801673			1410	0.921358	0.771291	0.63844			1215.25	2.87905	0.00140387			975.77	-0.339764	0.740995	-0.637956			1410	0.99971	0.99835	0.99342
		1271.8	1.04685	0.915158	0.797062			1411	0.919149	0.768984	0.637456			1215.5	2.87912	0.00140659			977.02	-0.364947	1.37112	-0.490984			1411	0.9997	0.9983	0.99327
		1273	1.04388	0.903842	0.79178			1412	0.917162	0.767115	0.637043			1215.75	2.87919	0.00140933			978.28	-0.377582	0.546338	-0.377866			1412	0.99969	0.99824	0.9931
		1274.3	1.03989	0.891633	0.785884			1413	0.915355	0.765677	0.637201			1216	2.87926	0.00141207			979.53	-0.386675	-0.0194412	-0.323134			1413	0.99968	0.99818	0.99293
		1275.5	1.03524	0.878949	0.779569			1414	0.913769	0.764659	0.637903			1216.25	2.87933	0.00141482			980.79	-0.39379	-0.327999	-0.340875			1414	0.99966	0.99811	0.99273
		1276.8	1.03065	0.86636	0.773275			1415	0.912347	0.764043	0.639123			1216.5	2.8794	0.00141758			982.04	-0.398003	-0.515528	-0.425373			1415	0.99964	0.99804	0.99253
		1278	1.02689	0.854471	0.767518			1416	0.911029	0.763777	0.64085			1216.75	2.87947	0.00142035			983.29	-0.398556	-0.637597	-0.487071			1416	0.99962	0.99796	0.99231
		1279.3	1.02481	0.84394	0.762873			1417	0.909838	0.763852	0.643059			1217	2.87954	0.00142312			984.55	-0.39665	-0.721105	-0.348673			1417	0.99961	0.99788	0.99207
		1280.5	1.025	0.835317	0.759774			1418	0.908679	0.764241	0.64572			1217.25	2.87961	0.0014259			985.8	-0.396743	-0.783464	-0.0997512			1418	0.99958	0.99779	0.9918
		1281.8	1.02772	0.829131	0.758548			1419	0.907555	0.764911	0.648805			1217.5	2.87968	0.0014287			987.06	-0.406908	-0.837971	0.103307			1419	0.99956	0.99768	0.99152
		1283	1.03275	0.825717	0.759201			1420	0.906409	0.765862	0.652305			1217.75	2.87975	0.0014315			988.31	-0.437591	-0.895391	0.217249			1420	0.99953	0.99757	0.9912
		1284.3	1.03933	0.82529	0.761483			1421	0.90524	0.767057	0.656183			1218	2.87982	0.0014343			989.57	-0.497396	-0.963658	0.273167			1421	0.9995	0.99745	0.99086
		1285.6	1.04623	0.827786	0.764873			1422	0.904016	0.768496	0.660424			1218.25	2.87989	0.00143712			990.82	-0.585039	-1.02904	0.322789			1422	0.99947	0.99731	0.99048
		1286.8	1.0518	0.832784	0.768559			1423	0.902763	0.770192	0.664986			1218.5	2.87996	0.00143994			992.07	-0.670352	-0.957826	0.413811			1423	0.99943	0.99716	0.99006
		1288.1	1.05441	0.839503	0.771644			1424	0.90148	0.772115	0.669819			1218.75	2.88003	0.00144278			993.33	-0.656837	-0.701064	0.593129			1424	0.99939	0.99699	0.98959
		1289.3	1.05261	0.846826	0.773164			1425	0.900165	0.774195	0.674833			1219	2.8801	0.00144562			994.58	-0.51252	-0.361333	0.926651			1425	0.99935	0.99679	0.98907
		1290.6	1.04567	0.853494	0.772384			1426	0.898879	0.77647	0.679955			1219.25	2.88018	0.00144847			995.84	-0.315654	-0.102661	1.54057			1426	0.9993	0.99657	0.98848
		1291.8	1.03362	0.858373	0.768876			1427	0.897606	0.778808	0.685048			1219.5	2.88025	0.00145132			997.09	-0.106537	0.0080601	2.65199			1427	0.99924	0.99632	0.98781
		1293.1	1.0175	0.860749	0.762552			1428	0.896346	0.781135	0.689944			1219.75	2.88032	0.00145419			998.35	0.0988778	0.0429826	3.83111			1428	0.99917	0.99604	0.98706
		1294.3	0.998941	0.860453	0.753849			1429	0.895099	0.783341	0.69449			1220	2.88039	0.00145707			999.6	0.295155	0.0583034	3.12643			1429	0.99909	0.99572	0.9862
		1295.6	0.979974	0.857957	0.743454			1430	0.89383	0.785282	0.698411			1220.25	2.88046	0.00145995			1000.9	0.483013	0.073233	2.00673			1430	0.999	0.99534	0.98521
		1296.8	0.962607	0.854196	0.732365			1431	0.892506	0.786769	0.701524			1220.5	2.88054	0.00146284			1002.1	0.665489	0.0931449	1.34098			1431	0.99889	0.9949	0.98406
		1298.1	0.948291	0.850337	0.721624			1432	0.891073	0.787612	0.703555			1220.75	2.88061	0.00146574			1003.4	0.840547	0.121875	0.960679			1432	0.99877	0.99438	0.98271
		1299.4	0.937806	0.847485	0.71227			1433	0.889443	0.787601	0.704232			1221	2.88068	0.00146865			1004.6	0.972823	0.164686	0.73362			1433	0.99861	0.99376	0.98112
		1300.6	0.931393	0.846612	0.705243			1434	0.887559	0.786514	0.703299			1221.25	2.88075	0.00147157			1005.9	0.908181	0.230516	0.594623			1434	0.99843	0.99303	0.97925
		1301.9	0.928563	0.848388	0.70126			1435	0.885286	0.784153	0.700564			1221.5	2.88083	0.00147449			1007.1	0.400957	0.333128	0.510664			1435	0.99822	0.99215	0.97704
		1303.1	0.928606	0.85312	0.700979			1436	0.882525	0.780307	0.695785			1221.75	2.8809	0.00147743			1008.4	-0.317265	0.498058	0.464967			1436	0.99795	0.99109	0.97438
		1304.4	0.930767	0.860845	0.704814			1437	0.879102	0.774761	0.688775			1222	2.88097	0.00148037			1009.6	-0.779219	0.777769	0.450008			1437	0.99763	0.98979	0.97116
		1305.6	0.934186	0.871269	0.712873			1438	0.874924	0.767416	0.67946			1222.25	2.88105	0.00148333			1010.9	-0.568221	1.2989	0.463911			1438	0.99723	0.9882	0.96726
		1306.9	0.938328	0.883919	0.725099			1439	0.86992	0.758295	0.667929			1222.5	2.88112	0.00148629			1012.1	-0.361975	2.37361	0.502352			1439	0.99674	0.98627	0.96262
		1308.1	0.942881	0.898307	0.741147			1440	0.8641	0.747507	0.654403			1222.75	2.88119	0.00148926			1013.4	-0.215587	3.68764	0.543555			1440	0.99616	0.984	0.95724
		1309.4	0.947876	0.913919	0.760394			1441	0.857566	0.735394	0.639294			1223	2.88127	0.00149224			1014.6	-0.0994805	2.30335	0.538496			1441	0.9955	0.98144	0.95121
		1310.6	0.953461	0.930221	0.781988			1442	0.850524	0.722408	0.623248			1223.25	2.88134	0.00149523			1015.9	0.00770724	1.17578	0.451799			1442	0.99478	0.97865	0.9447
		1311.9	0.959918	0.946763	0.804933			1443	0.843222	0.709166	0.606959			1223.5	2.88142	0.00149822			1017.2	0.123275	0.773612	0.315002			1443	0.99402	0.97573	0.93795
		1313.2	0.9675	0.96323	0.828188			1444	0.836017	0.696326	0.591305			1223.75	2.88149	0.00150123			1018.4	0.264651	0.686824	0.182643			1444	0.99326	0.9728	0.93125
		1314.4	0.976395	0.979044	0.850655			1445	0.829271	0.684577	0.577116			1224	2.88156	0.00150425			1019.7	0.452609	0.742953	0.079736			1445	0.99253	0.97	0.92491
		1315.7	0.986489	0.993766	0.871494			1446	0.823356	0.674623	0.565206			1224.25	2.88164	0.00150727			1020.9	0.707585	0.860665	0.0087171			1446	0.99186	0.96748	0.91926
		1316.9	0.997615	1.00683	0.890055			1447	0.818647	0.667037	0.556333			1224.5	2.88171	0.0015103			1022.2	0.972743	0.980495	-0.03433			1447	0.9913	0.96537	0.9146
		1318.2	1.00938	1.01752	0.905877			1448	0.815445	0.662378	0.551083			1224.75	2.88179	0.00151335			1023.4	0.78102	1.03661	-0.0525989			1448	0.99088	0.96378	0.9112
		1319.4	1.02131	1.02522	0.918831			1449	0.81398	0.660939	0.549846			1225	2.88186	0.0015164			1024.7	0.0165573	0.964636	-0.047996			1449	0.99061	0.96282	0.90926
		1320.7	1.03283	1.02937	0.928944			1450	0.814379	0.662868	0.552776			1225.25	2.88194	0.00151946			1025.9	-0.318526	0.742448	-0.0236248			1450	0.99052	0.96253	0.9089
		1321.9	1.0435	1.02963	0.936409			1451	0.816703	0.668159	0.559816			1225.5	2.88201	0.00152253			1027.2	-0.0580386	0.412078	0.00660809			1451	0.9906	0.96294	0.91016
		1323.2	1.05278	1.02599	0.941534			1452	0.820853	0.676544	0.57062			1225.75	2.88209	0.00152561			1028.4	0.388188	0.0390897	0.000839226			1452	0.99087	0.96402	0.91294
		1324.4	1.06041	1.01903	0.944848			1453	0.826603	0.687586	0.584677			1226	2.88216	0.0015287			1029.7	0.991845	-0.334641	-0.0929779			1453	0.99129	0.9657	0.9171
		1325.7	1.06617	1.00982	0.946903			1454	0.833682	0.700691	0.601235			1226.25	2.88224	0.0015318			1031	1.9337	-0.671461	-0.247635			1454	0.99184	0.96788	0.92239
		1326.9	1.07011	1.00011	0.948527			1455	0.841703	0.715205	0.619495			1226.5	2.88232	0.00153491			1032.2	3.71538	-0.599079	-0.390554			1455	0.99249	0.97044	0.92851
		1328.2	1.0723	0.991819	0.95044			1456	0.850274	0.730378	0.638561			1226.75	2.88239	0.00153802			1033.5	6.94064	0.49889	-0.498401			1456	0.99321	0.97323	0.93515
		1329.5	1.07297	0.986945	0.95353			1457	0.858995	0.745517	0.657569			1227	2.88247	0.00154115			1034.7	5.47881	2.8958	-0.57591			1457	0.99395	0.97612	0.94197
		1330.7	1.07237	0.986937	0.958364			1458	0.8674	0.759913	0.675663			1227.25	2.88255	0.00154429			1036	2.61807	2.29943	-0.615037			1458	0.99468	0.97897	0.94866
		1332	1.07066	0.99256	0.965376			1459	0.875139	0.772976	0.692163			1227.5	2.88262	0.00154743			1037.2	1.22265	1.46764	-0.584436			1459	0.99538	0.98165	0.95495
		1333.2	1.06837	1.004	0.974812			1460	0.881939	0.78429	0.706493			1227.75	2.8827	0.00155059			1038.5	0.452206	1.11637	-0.480513			1460	0.996	0.98407	0.96059
		1334.5	1.06577	1.02066	0.9866			1461	0.887552	0.793553	0.718329			1228	2.88278	0.00155375			1039.7	0.0051619	0.957385	-0.335832			1461	0.99654	0.98616	0.96546
		1335.7	1.06344	1.04153	1.00055			1462	0.891915	0.800647	0.727498			1228.25	2.88285	0.00155693			1041	-0.19361	0.873615	-0.180529			1462	0.99699	0.98788	0.96947
		1337	1.06189	1.06542	1.01631			1463	0.894926	0.805545	0.733992			1228.5	2.88293	0.00156011			1042.2	-0.203864	0.810127	-0.0301777			1463	0.99734	0.98925	0.97266
		1338.2	1.06174	1.09106	1.03353			1464	0.896716	0.808428	0.737982			1228.75	2.88301	0.00156331			1043.5	-0.142606	0.733257	0.116755			1464	0.99761	0.9903	0.97509
		1339.5	1.06359	1.11719	1.05183			1465	0.897311	0.809442	0.739671			1229	2.88308	0.00156651			1044.8	-0.0932385	0.615186	0.274148			1465	0.99781	0.99107	0.97688
		1340.7	1.06797	1.1426	1.07087			1466	0.896786	0.808769	0.73926			1229.25	2.88316	0.00156973			1046	-0.0836422	0.432898	0.461989			1466	0.99795	0.99161	0.97809
		1342	1.0754	1.16636	1.09051			1467	0.895279	0.806643	0.737087			1229.5	2.88324	0.00157295			1047.3	-0.114254	0.181728	0.706392			1467	0.99804	0.99194	0.97878
		1343.3	1.08641	1.18759	1.11054			1468	0.892886	0.803312	0.733418			1229.75	2.88332	0.00157619			1048.5	-0.175788	-0.10606	1.04813			1468	0.99808	0.99206	0.97901
		1344.5	1.10128	1.20582	1.13113			1469	0.889772	0.799024	0.728606			1230	2.8834	0.00157943			1049.8	-0.2571	-0.369191	1.56404			1469	0.99807	0.99201	0.9788
		1345.8	1.12014	1.22094	1.15227			1470	0.886084	0.794057	0.722995			1230.25	2.88348	0.00158269			1051	-0.347254	-0.549329	2.42598			1470	0.99802	0.99181	0.97825
		1347	1.14268	1.23325	1.17418			1471	0.88206	0.788712	0.716904			1230.5	2.88355	0.00158595			1052.3	-0.434156	-0.614089	4.08808			1471	0.99794	0.99149	0.97741
		1348.3	1.16788	1.24316	1.19663			1472	0.877788	0.783193	0.710652			1230.75	2.88363	0.00158923			1053.5	-0.49915	-0.577087	7.69752			1472	0.99784	0.99109	0.97638
		1349.5	1.19423	1.25168	1.21906			1473	0.873531	0.777828	0.704563			1231	2.88371	0.00159251			1054.8	-0.512252	-0.481358	9.66242			1473	0.99773	0.99064	0.97524
		1350.8	1.21935	1.25934	1.24035			1474	0.86936	0.772785	0.698874			1231.25	2.88379	0.00159581			1056	-0.450876	-0.359136	5.75977			1474	0.99762	0.99017	0.97409
		1352	1.24098	1.2665	1.25903			1475	0.86548	0.768245	0.693814			1231.5	2.88387	0.00159911			1057.3	-0.338998	-0.227776	3.75997			1475	0.99751	0.98973	0.97299
		1353.3	1.25738	1.27338	1.2739			1476	0.861964	0.764331	0.689507			1231.75	2.88395	0.00160243			1058.5	-0.253192	-0.100794	2.94611			1476	0.99741	0.98933	0.97202
		1354.5	1.26777	1.28011	1.28457			1477	0.858887	0.761099	0.686057			1232	2.88403	0.00160575			1059.8	-0.290754	0.00583525	2.63751			1477	0.99732	0.98901	0.97123
		1355.8	1.27248	1.28672	1.29137			1478	0.856323	0.758624	0.683493			1232.25	2.88411	0.00160909			1061.1	-0.468346	0.0736648	2.44932			1478	0.99727	0.98878	0.97067
		1357	1.27272	1.29338	1.29546			1479	0.85419	0.756811	0.681702			1232.5	2.88419	0.00161243			1062.3	-0.68448	0.0864768	2.18066			1479	0.99723	0.98865	0.97035
		1358.3	1.26977	1.29998	1.29773			1480	0.85247	0.755547	0.680596			1232.75	2.88427	0.00161579			1063.6	-0.780472	0.0352064	1.85636			1480	0.99722	0.98861	0.97026
		1359.6	1.26504	1.30648	1.29905			1481	0.851097	0.754745	0.679971			1233	2.88435	0.00161916			1064.8	-0.672076	-0.0803817	1.5565			1481	0.99724	0.98866	0.97037
		1360.8	1.25934	1.31237	1.29953			1482	0.849936	0.754156	0.679604			1233.25	2.88443	0.00162254			1066.1	-0.540598	-0.251822	1.317			1482	0.99726	0.98876	0.97061
		1362.1	1.25311	1.31714	1.29875			1483	0.848851	0.753572	0.679216			1233.5	2.88451	0.00162593			1067.3	-0.414572	-0.45756	1.14704			1483	0.9973	0.9889	0.97091
		1363.3	1.24631	1.32007	1.2959			1484	0.847697	0.752847	0.678565			1233.75	2.88459	0.00162933			1068.6	-0.287684	-0.659111	1.05385			1484	0.99733	0.98902	0.97118
		1364.6	1.23871	1.32063	1.29024			1485	0.846329	0.751717	0.677434			1234	2.88467	0.00163274			1069.8	-0.151147	-0.813219	1.06129			1485	0.99735	0.98909	0.97132
		1365.8	1.22993	1.31846	1.28129			1486	0.844669	0.750049	0.675593			1234.25	2.88475	0.00163616			1071.1	0.00469023	-0.895609	1.24489			1486	0.99735	0.98908	0.97124
		1367.1	1.21978	1.31348	1.269			1487	0.842551	0.74768	0.672828			1234.5	2.88483	0.00163959			1072.3	0.191807	-0.918987	1.86363			1487	0.99732	0.98894	0.97084
		1368.3	1.20832	1.30611	1.25393			1488	0.839982	0.744534	0.669082			1234.75	2.88491	0.00164303			1073.6	0.427064	-0.916678	3.15914			1488	0.99725	0.98863	0.97004
		1369.6	1.19601	1.29697	1.23705			1489	0.836837	0.740509	0.664253			1235	2.885	0.00164648			1074.9	0.735922	-0.908698	1.30464			1489	0.99712	0.98813	0.96875
		1370.8	1.18346	1.28687	1.21944			1490	0.83314	0.735652	0.658362			1235.25	2.88508	0.00164995			1076.1	1.1563	-0.899596	0.27768			1490	0.99694	0.98739	0.96693
		1372.1	1.17148	1.27671	1.20229			1491	0.828973	0.730036	0.651552			1235.5	2.88516	0.00165342			1077.4	1.68376	-0.887326	-0.0600076			1491	0.99669	0.98642	0.96454
		1373.4	1.16083	1.26729	1.18666			1492	0.824414	0.723791	0.643951			1235.75	2.88524	0.00165691			1078.6	1.48953	-0.866294	-0.214166			1492	0.99639	0.9852	0.96159
		1374.6	1.15228	1.25935	1.17347			1493	0.81956	0.717112	0.635805			1236	2.88532	0.00166041			1079.9	-0.40577	-0.825585	-0.322574			1493	0.99602	0.98377	0.95814
		1375.9	1.14644	1.25345	1.16332			1494	0.814566	0.710206	0.627349			1236.25	2.88541	0.00166392			1081.1	-0.0408634	-0.748323	-0.435042			1494	0.99561	0.98214	0.95428
		1377.1	1.14383	1.25005	1.15691			1495	0.809583	0.703299	0.61888			1236.5	2.88549	0.00166744			1082.4	0.435424	-0.616493	-0.58005			1495	0.99515	0.98038	0.9501
		1378.4	1.14457	1.24897	1.15389			1496	0.804744	0.696577	0.610665			1236.75	2.88557	0.00167097			1083.6	0.586801	-0.416111	-0.732048			1496	0.99467	0.97852	0.94574
		1379.6	1.14885	1.25015	1.15422			1497	0.800189	0.690315	0.602983			1237	2.88566	0.00167451			1084.9	0.575258	-0.132432	-0.393645			1497	0.99419	0.97663	0.94135
		1380.9	1.15608	1.25295	1.15721			1498	0.796132	0.684806	0.596233			1237.25	2.88574	0.00167806			1086.1	0.493435	0.25888	0.741556			1498	0.99371	0.97479	0.93708
		1382.1	1.16573	1.25638	1.16164			1499	0.792742	0.680333	0.590725			1237.5	2.88582	0.00168163			1087.4	0.387893	0.78541	3.00486			1499	0.99326	0.97306	0.93312
		1383.4	1.17644	1.25915	1.1661			1500	0.790219	0.677154	0.586805			1237.75	2.88591	0.0016852			1088.6	0.278869	1.37192	1.2575			1500	0.99286	0.97154	0.92967
		1384.6	1.18708	1.25994	1.16909			1501	0.788733	0.6755	0.584784			1238	2.88599	0.00168879			1089.9	0.173727	1.57015	0.461003			1501	0.99253	0.9703	0.92689
		1385.9	1.19611	1.25744	1.16913			1502	0.788336	0.675566	0.584868			1238.25	2.88607	0.00169239			1091.2	0.0746144	1.09308	0.0501655			1502	0.99229	0.9694	0.92494
		1387.1	1.2025	1.25053	1.16519			1503	0.789197	0.677418	0.587152			1238.5	2.88616	0.001696			1092.4	-0.0187592	0.461093	-0.233173			1503	0.99215	0.96889	0.9239
		1388.4	1.20532	1.23867	1.15646			1504	0.791234	0.681067	0.591682			1238.75	2.88624	0.00169962			1093.7	-0.107111	-0.0142777	-0.46228			1504	0.99212	0.9688	0.92385
		1389.7	1.20427	1.22175	1.143			1505	0.794491	0.686459	0.598356			1239	2.88633	0.00170326			1094.9	-0.190725	-0.264926	-0.666079			1505	0.99219	0.96914	0.9248
		1390.9	1.19927	1.2001	1.12516			1506	0.798839	0.693464	0.607019			1239.25	2.88641	0.0017069			1096.2	-0.269307	-0.213816	-0.820028			1506	0.99238	0.96988	0.9267
		1392.2	1.19084	1.17462	1.1038			1507	0.804167	0.701847	0.617364			1239.5	2.8865	0.00171056			1097.4	-0.342171	0.164376	-0.634645			1507	0.99266	0.971	0.92948
		1393.4	1.17952	1.14627	1.08			1508	0.810255	0.711305	0.629085			1239.75	2.88658	0.00171423			1098.7	-0.409273	0.918505	-0.394942			1508	0.99302	0.97245	0.93301
		1394.7	1.16609	1.11632	1.05496			1509	0.816946	0.721545	0.641754			1240	2.88667	0.00171791			1099.9	-0.472357	2.46982	-0.101701			1509	0.99346	0.97416	0.93713
		1395.9	1.15121	1.08581	1.0297			1510	0.823973	0.732191	0.654945			1240.25	2.88675	0.0017216			1101.2	-0.536569	6.67875	0.261982			1510	0.99394	0.97604	0.94166
		1397.2	1.13544	1.05578	1.00527			1511	0.831083	0.742879	0.668208			1240.5	2.88684	0.00172531			1102.4	-0.593813	7.68636	0.680523			1511	0.99444	0.97803	0.94641
		1398.4	1.11929	1.02703	0.982337			1512	0.838125	0.753337	0.681183			1240.75	2.88692	0.00172903			1103.7	-0.0463451	3.95179	1.04113			1512	0.99496	0.98004	0.95122
		1399.7	1.10309	1.00015	0.961513			1513	0.844877	0.763316	0.69351			1241	2.88701	0.00173275			1105	0.167413	3.42042	1.13333			1513	0.99546	0.98201	0.95592
		1400.9	1.08708	0.975542	0.943204			1514	0.851161	0.77252	0.704916			1241.25	2.88709	0.0017365			1106.2	-0.156421	4.25843	0.85127			1514	0.99594	0.98389	0.96039
		1402.2	1.0713	0.953496	0.927562			1515	0.856936	0.780842	0.715233			1241.5	2.88718	0.00174025			1107.5	-0.238503	3.17346	0.334673			1515	0.99638	0.98562	0.96453
		1403.5	1.0559	0.934167	0.914777			1516	0.862076	0.788208	0.724385			1241.75	2.88727	0.00174401			1108.7	-0.266237	1.41167	0.0951538			1516	0.99679	0.98719	0.96828
		1404.7	1.04098	0.917674	0.904842			1517	0.86655	0.794557	0.732251			1242	2.88735	0.00174779			1110	-0.275759	0.478301	0.382817			1517	0.99714	0.98859	0.97161
		1406	1.02669	0.904202	0.897763			1518	0.870452	0.8	0.738962			1242.25	2.88744	0.00175158			1111.2	-0.280973	-0.00178704	0.644358			1518	0.99745	0.98981	0.97454
		1407.2	1.01342	0.893844	0.893495			1519	0.873695	0.804571	0.744582			1242.5	2.88753	0.00175539			1112.5	-0.290645	-0.225767	0.753761			1519	0.99773	0.99088	0.97709
		1408.5	1.00161	0.88666	0.891763			1520	0.876438	0.808356	0.74925			1242.75	2.88762	0.0017592			1113.7	-0.311369	-0.279766	0.764402			1520	0.99796	0.9918	0.97931
		1409.7	0.991871	0.882705	0.892322			1521	0.878734	0.81147	0.753106			1243	2.8877	0.00176303			1115	-0.346281	-0.228126	0.722305			1521	0.99817	0.99261	0.98123
		1411	0.984515	0.881656	0.894599			1522	0.880633	0.814044	0.756252			1243.25	2.88779	0.00176687			1116.2	-0.389195	-0.121104	0.656746			1522	0.99834	0.9933	0.9829
		1412.2	0.97986	0.883014	0.898061			1523	0.882193	0.816138	0.758774			1243.5	2.88788	0.00177072			1117.5	-0.414097	0.0109256	0.585049			1523	0.9985	0.99391	0.98435
		1413.5	0.977632	0.886108	0.902044			1524	0.883493	0.817823	0.760859			1243.75	2.88797	0.00177459			1118.7	-0.37336	0.149038	0.51419			1524	0.99863	0.99443	0.98561
		1414.7	0.977344	0.890151	0.906059			1525	0.884532	0.819221	0.762539			1244	2.88806	0.00177846			1120	-0.235213	0.276467	0.439393			1525	0.99875	0.99489	0.9867
		1416	0.978332	0.894499	0.909795			1526	0.885398	0.820327	0.7639			1244.25	2.88814	0.00178235			1121.3	-0.00685497	0.372497	0.346996			1526	0.99885	0.9953	0.98767
		1417.2	0.980033	0.89867	0.913122			1527	0.886143	0.821249	0.765014			1244.5	2.88823	0.00178626			1122.5	0.311251	0.414409	0.222237			1527	0.99894	0.99565	0.98851
		1418.5	0.981868	0.902361	0.916066			1528	0.886768	0.822021	0.765947			1244.75	2.88832	0.00179017			1123.8	0.779709	0.387938	0.0660298			1528	0.99903	0.99597	0.98926
		1419.8	0.983453	0.905445	0.918717			1529	0.887307	0.822644	0.766672			1245	2.88841	0.0017941			1125	1.57409	0.29885	-0.0982391			1529	0.9991	0.99624	0.98992
		1421	0.98458	0.907952	0.921205			1530	0.887754	0.823176	0.767272			1245.25	2.8885	0.00179805			1126.3	2.49664	0.17218	-0.241856			1530	0.99916	0.99649	0.9905
		1422.3	0.985044	0.909905	0.923653			1531	0.888203	0.823613	0.767809			1245.5	2.88859	0.001802			1127.5	1.58282	0.0385917	-0.347455			1531	0.99922	0.99671	0.99102
		1423.5	0.984863	0.911445	0.926248			1532	0.888565	0.823997	0.768232			1245.75	2.88868	0.00180597			1128.8	0.556977	-0.0790787	-0.409882			1532	0.99927	0.99691	0.99149
		1424.8	0.984103	0.912748	0.92915			1533	0.88896	0.824348	0.768621			1246	2.88877	0.00180995			1130	0.0495337	-0.168507	-0.429861			1533	0.99932	0.99709	0.9919
		1426	0.982936	0.914096	0.932433			1534	0.889298	0.824645	0.768957			1246.25	2.88886	0.00181395			1131.3	-0.215039	-0.224437	-0.410488			1534	0.99936	0.99725	0.99228
		1427.3	0.981639	0.915701	0.936302			1535	0.889612	0.82495	0.769273			1246.5	2.88895	0.00181796			1132.5	-0.364032	-0.245395	-0.355757			1535	0.99939	0.9974	0.99262
		1428.5	0.980564	0.91789	0.940789			1536	0.889904	0.825173	0.76951			1246.75	2.88904	0.00182198			1133.8	-0.450644	-0.232706	-0.271014			1536	0.99943	0.99753	0.99292
		1429.8	0.980028	0.920746	0.945914			1537	0.890173	0.825378	0.769764			1247	2.88913	0.00182601			1135.1	-0.499357	-0.191886	-0.164151			1537	0.99946	0.99765	0.9932
		1431	0.980351	0.924407	0.951581			1538	0.89042	0.825596	0.769971			1247.25	2.88922	0.00183006			1136.3	-0.52228	-0.132854	-0.04775			1538	0.99949	0.99776	0.99345
		1432.3	0.981473	0.928699	0.957503			1539	0.890677	0.825762	0.770163			1247.5	2.88931	0.00183412			1137.6	-0.525753	-0.0676246	0.0606429			1539	0.99952	0.99786	0.99368
		1433.6	0.983233	0.933225	0.963321			1540	0.890882	0.825881	0.770313			1247.75	2.8894	0.0018382			1138.8	-0.513536	-0.00791263	0.142504			1540	0.99954	0.99796	0.99389
		1434.8	0.985277	0.937592	0.96861			1541	0.891033	0.825952	0.770388			1248	2.8895	0.00184229			1140.1	-0.488619	0.038217	0.185007			1541	0.99956	0.99804	0.99409
		1436.1	0.987174	0.9414	0.97284			1542	0.89116	0.826003	0.770479			1248.25	2.88959	0.00184639			1141.3	-0.453712	0.0669289	0.186348			1542	0.99958	0.99812	0.99426
		1437.3	0.988435	0.944027	0.975438			1543	0.891265	0.826004	0.770493			1248.5	2.88968	0.00185051			1142.6	-0.411564	0.0787585	0.155351			1543	0.9996	0.99819	0.99442
		1438.6	0.988846	0.945256	0.975859			1544	0.891285	0.825927	0.770437			1248.75	2.88977	0.00185464			1143.8	-0.364798	0.0770704	0.106042			1544	0.99962	0.99826	0.99457
		1439.8	0.988073	0.94473	0.973567			1545	0.891278	0.825827	0.770328			1249	2.88986	0.00185879			1145.1	-0.3161	0.066	0.051655			1545	0.99964	0.99832	0.99471
		1441.1	0.986306	0.942531	0.968248			1546	0.891248	0.825676	0.770208			1249.25	2.88996	0.00186294			1146.3	-0.268104	0.0496119	0.00132617			1546	0.99965	0.99838	0.99484
		1442.3	0.983832	0.938828	0.959894			1547	0.891191	0.825467	0.769999			1249.5	2.89005	0.00186712			1147.6	-0.223386	0.0312415	-0.0406409			1547	0.99967	0.99843	0.99496
		1443.6	0.98111	0.934233	0.948947			1548	0.891076	0.825239	0.769743			1249.75	2.89014	0.0018713			1148.8	-0.18405	0.0138535	-0.0733498			1548	0.99968	0.99848	0.99506
		1444.8	0.979138	0.929808	0.936618			1549	0.890967	0.824952	0.7695			1250	2.89024	0.0018755			1150.1	-0.151612	-0.000116951	-0.0981169			1549	0.99969	0.99853	0.99516
		1446.1	0.978749	0.926777	0.924628			1550	0.890834	0.82468	0.769209			1250.25	2.89033	0.00187972			1151.4	-0.126714	-0.00798736	-0.116764			1550	0.9997	0.99857	0.99526
		1447.3	0.980758	0.926384	0.914923			1551	0.890711	0.824354	0.76887			1250.5	2.89042	0.00188395			1152.6	-0.109068	-0.00817543	-0.130793			1551	0.99971	0.99861	0.99534
		1448.6	0.985705	0.929518	0.909337			1552	0.890559	0.824003	0.768545			1250.75	2.89052	0.00188819			1153.9	-0.0976703	0.000254163	-0.14102			1552	0.99972	0.99865	0.99543
		1449.9	0.993504	0.936546	0.909015			1553	0.890414	0.823695	0.768197			1251	2.89061	0.00189245			1155.1	-0.0907839	0.0166661	-0.147239			1553	0.99973	0.99868	0.9955
		1451.1	1.00379	0.947293	0.914227			1554	0.89031	0.823363	0.767827			1251.25	2.89071	0.00189672			1156.4	-0.0864762	0.0390957	-0.148776			1554	0.99974	0.99871	0.99557
		1452.4	1.01599	0.961055	0.924608			1555	0.890182	0.823046	0.767514			1251.5	2.8908	0.00190101			1157.6	-0.0828998	0.0654076	-0.144655			1555	0.99975	0.99875	0.99564
		1453.6	1.02926	0.976954	0.939189			1556	0.890065	0.822709	0.767187			1251.75	2.89089	0.00190531			1158.9	-0.0788221	0.0929372	-0.134322			1556	0.99976	0.99878	0.9957
		1454.9	1.04279	0.993882	0.956698			1557	0.889994	0.822461	0.766883			1252	2.89099	0.00190963			1160.1	-0.0737157	0.119849	-0.117631			1557	0.99976	0.9988	0.99576
		1456.1	1.05606	1.01096	0.97581			1558	0.889898	0.822157	0.766638			1252.25	2.89108	0.00191396			1161.4	-0.067998	0.144279	-0.0952278			1558	0.99977	0.99883	0.99581
		1457.4	1.06834	1.02708	0.995056			1559	0.889846	0.821937	0.766371			1252.5	2.89118	0.00191831			1162.6	-0.0627316	0.164891	-0.0681267			1559	0.99978	0.99885	0.99586
		1458.6	1.07924	1.04149	1.01322			1560	0.889802	0.821727	0.766192			1252.75	2.89128	0.00192267			1163.9	-0.0595139	0.18062	-0.0379538			1560	0.99978	0.99888	0.99591
		1459.9	1.08829	1.05339	1.02899			1561	0.889773	0.821542	0.766045			1253	2.89137	0.00192705			1165.2	-0.0599561	0.19095	-0.00660089			1561	0.99979	0.9989	0.99595
		1461.1	1.09536	1.06233	1.04157			1562	0.889723	0.821381	0.765932			1253.25	2.89147	0.00193144			1166.4	-0.0652898	0.195262	0.0236903			1562	0.9998	0.99892	0.99599
		1462.4	1.10029	1.06796	1.05029			1563	0.889726	0.821283	0.765852			1253.5	2.89156	0.00193584			1167.7	-0.076002	0.193991	0.0503832			1563	0.9998	0.99894	0.99603
		1463.7	1.1032	1.0703	1.05493			1564	0.889778	0.821203	0.765834			1253.75	2.89166	0.00194027			1168.9	-0.0915257	0.187703	0.0712443			1564	0.99981	0.99896	0.99607
		1464.9	1.10434	1.06982	1.05587			1565	0.889802	0.821173	0.765871			1254	2.89176	0.0019447			1170.2	-0.110338	0.177333	0.0844072			1565	0.99981	0.99898	0.9961
		1466.2	1.104	1.06697	1.05352			1566	0.889871	0.821194	0.765925			1254.25	2.89185	0.00194916			1171.4	-0.130012	0.164345	0.0891083			1566	0.99982	0.99899	0.99613
		1467.4	1.10262	1.06251	1.04887			1567	0.88999	0.821234	0.76608			1254.5	2.89195	0.00195362			1172.7	-0.147764	0.149874	0.0855512			1567	0.99982	0.99901	0.99616
		1468.7	1.1005	1.0572	1.0428			1568	0.890093	0.821308	0.766206			1254.75	2.89205	0.00195811			1173.9	-0.160797	0.135186	0.0751724			1568	0.99983	0.99902	0.99619
		1469.9	1.09802	1.05167	1.03628			1569	0.890251	0.82141	0.766442			1255	2.89215	0.00196261			1175.2	-0.16695	0.120816	0.0598753			1569	0.99983	0.99904	0.99622
		1471.2	1.09552	1.04649	1.03012			1570	0.890389	0.821539	0.766677			1255.25	2.89224	0.00196712			1176.4	-0.164803	0.107328	0.0418764			1570	0.99983	0.99905	0.99625
		1472.4	1.09312	1.04204	1.02483			1571	0.890636	0.821775	0.76698			1255.5	2.89234	0.00197165			1177.7	-0.154026	0.0948575	0.0228493			1571	0.99984	0.99907	0.99627
		1473.7	1.09105	1.0387	1.02095			1572	0.890851	0.821981	0.767293			1255.75	2.89244	0.0019762			1179	-0.135288	0.083387	0.00404222			1572	0.99984	0.99908	0.99629
		1474.9	1.08932	1.03653	1.01862			1573	0.891038	0.822202	0.767626			1256	2.89254	0.00198076			1180.2	-0.110222	0.072899	-0.0139066			1573	0.99984	0.99909	0.99631
		1476.2	1.08796	1.03566	1.01803			1574	0.891306	0.822469	0.768008			1256.25	2.89264	0.00198533			1181.5	-0.0813238	0.0632286	-0.0309237			1574	0.99985	0.9991	0.99633
		1477.5	1.08695	1.03617	1.01917			1575	0.89152	0.822733	0.768398			1256.5	2.89274	0.00198993			1182.7	-0.0515374	0.0541405	-0.0470126			1575	0.99985	0.99911	0.99635
		1478.7	1.08624	1.03783	1.02189			1576	0.891785	0.823057	0.768854			1256.75	2.89284	0.00199454			1184	-0.0240097	0.0454701	-0.0623797			1576	0.99985	0.99912	0.99637
		1480	1.08565	1.0405	1.02562			1577	0.892032	0.823387	0.769307			1257	2.89294	0.00199916			1185.2	-0.0014833	0.036982	-0.0769586			1577	0.99986	0.99913	0.99639
		1481.2	1.08505	1.04374	1.02994			1578	0.892331	0.823717	0.769787			1257.25	2.89304	0.00200381			1186.5	0.0139944	0.0285116	-0.0906557			1578	0.99986	0.99914	0.9964
		1482.5	1.08421	1.0469	1.03388			1579	0.892547	0.824035	0.770251			1257.5	2.89314	0.00200846			1187.7	0.0215308	0.0200235	-0.103065			1579	0.99986	0.99915	0.99642
		1483.7	1.08282	1.04916	1.03638			1580	0.892799	0.824387	0.770748			1257.75	2.89324	0.00201314			1189	0.0212785	0.0117531	-0.113802			1580	0.99987	0.99916	0.99643
		1485	1.08078	1.04987	1.03653			1581	0.893026	0.824761	0.771236			1258	2.89334	0.00201783			1190.2	0.0144249	0.00376507	-0.12236			1581	0.99987	0.99917	0.99645
		1486.2	1.0781	1.04846	1.03384			1582	0.893292	0.825122	0.771767			1258.25	2.89344	0.00202254			1191.5	0.00275264	-0.00350534	-0.128478			1582	0.99987	0.99918	0.99646
		1487.5	1.07489	1.04475	1.0282			1583	0.893517	0.825454	0.772291			1258.5	2.89354	0.00202726			1192.7	-0.011661	-0.00979341	-0.131956			1583	0.99987	0.99918	0.99647
		1488.7	1.0714	1.03926	1.02028			1584	0.89376	0.825804	0.772763			1258.75	2.89364	0.002032			1194	-0.0269533	-0.0145638	-0.133004			1584	0.99987	0.99919	0.99648
		1490	1.06783	1.03249	1.01077			1585	0.893986	0.82614	0.77327			1259	2.89374	0.00203676			1195.3	-0.0416255	-0.0177342	-0.131931			1585	0.99988	0.9992	0.99649
		1491.2	1.06453	1.02529	1.00081			1586	0.894184	0.82643	0.773759			1259.25	2.89384	0.00204153			1196.5	-0.0546992	-0.0191223	-0.129209			1586	0.99988	0.99921	0.9965
		1492.5	1.06156	1.01815	0.991004			1587	0.894409	0.826804	0.774306			1259.5	2.89395	0.00204633			1197.8	-0.0657814	-0.0184927	-0.125467			1587	0.99988	0.99921	0.99651
		1493.8	1.059	1.01168	0.981937			1588	0.894638	0.827142	0.774799			1259.75	2.89405	0.00205113			1199	-0.074765	-0.0159808	-0.121125			1588	0.99988	0.99922	0.99652
		1495	1.05685	1.00613	0.973791			1589	0.894852	0.827483	0.775328			1260	2.89415	0.00205596			1200.3	-0.0818673	-0.0115512	-0.116613			1589	0.99988	0.99922	0.99653
		1496.3	1.05512	1.00171	0.966742			1590	0.895048	0.827829	0.775816			1260.25	2.89425	0.0020608			1201.5	-0.0873009	-0.00563925	-0.112011			1590	0.99989	0.99923	0.99654
		1497.5	1.05388	0.998592	0.960789			1591	0.895249	0.828115	0.77629			1260.5	2.89436	0.00206566			1202.8	-0.0913132	0.00149034	-0.107399			1591	0.99989	0.99923	0.99654
		1498.8	1.05324	0.996918	0.955966			1592	0.895442	0.828419	0.776782			1260.75	2.89446	0.00207054			1204	-0.0939768	0.00890228	-0.102567			1592	0.99989	0.99924	0.99655
		1500	1.0533	0.996776	0.952263			1593	0.895629	0.828747	0.7772			1261	2.89456	0.00207543			1205.3	-0.0953391	0.0158319	-0.0974545			1593	0.99989	0.99924	0.99655
		1501.3	1.05438	0.998483	0.949886			1594	0.895811	0.829003	0.777616			1261.25	2.89467	0.00208035			1206.5	-0.0952727	0.0212438	-0.0918933			1594	0.99989	0.99925	0.99656
		1502.5	1.05681	1.0021	0.949052			1595	0.895967	0.829254	0.777979			1261.5	2.89477	0.00208528			1207.8	-0.093725	0.0241734	-0.0860104			1595	0.99989	0.99925	0.99656
		1503.8	1.06093	1.00803	0.950183			1596	0.896135	0.829488	0.778369			1261.75	2.89487	0.00209022			1209.1	-0.0906173	0.023703	-0.0799575			1596	0.99989	0.99925	0.99656
		1505	1.06684	1.01618	0.953521			1597	0.896207	0.829707	0.778635			1262	2.89498	0.00209519			1210.3	-0.0859209	0.0196149	-0.0739764			1597	0.99989	0.99925	0.99657
		1506.3	1.0746	1.02643	0.959453			1598	0.896334	0.829909	0.778952			1262.25	2.89508	0.00210017			1211.6	-0.0797832	0.0116445	-0.0684535			1598	0.99989	0.99926	0.99657
		1507.6	1.08392	1.03827	0.96794			1599	0.896426	0.830029	0.779155			1262.5	2.89519	0.00210517			1212.8	-0.0723568	0.000456435	-0.0636124			1599	0.99989	0.99926	0.99657
		1508.8	1.09416	1.0509	0.978735			1600	0.896526	0.830246	0.779439			1262.75	2.89529	0.00211019			1214.1	-0.0639891	-0.013414	-0.0597295			1600	0.99989	0.99926	0.99657
		1510.1	1.10454	1.06351	0.991235									1263	2.8954	0.00211523			1215.3	-0.0549927	-0.028902	-0.0568583
		1511.3	1.1142	1.07532	1.00471									1263.25	2.8955	0.00212028			1216.6	-0.045845	-0.0449725	-0.0551154
		1512.6	1.12247	1.08567	1.01837									1263.5	2.89561	0.00212536			1217.8	-0.0369386	-0.0605605	-0.0543643
		1513.8	1.12888	1.09421	1.03145									1263.75	2.89572	0.00213045			1219.1	-0.0287709	-0.0748309	-0.0546314
		1515.1	1.13334	1.10096	1.0435									1264	2.89582	0.00213556			1220.3	-0.0217345	-0.087019	-0.0557302
		1516.3	1.13576	1.10593	1.05414									1264.25	2.89593	0.00214069			1221.6	-0.0162668	-0.0966894	-0.0576473
		1517.6	1.13645	1.10917	1.06296									1264.5	2.89604	0.00214584			1222.8	-0.0126404	-0.103677	-0.0602162
		1518.8	1.13577	1.1111	1.07									1264.75	2.89614	0.002151			1224.1	-0.0110727	-0.108148	-0.0634333
		1520.1	1.134	1.11193	1.0751									1265	2.89625	0.00215619			1225.4	-0.0116049	-0.110518	-0.0671304
		1521.3	1.13162	1.11201	1.07831									1265.25	2.89636	0.00216139			1226.6	-0.0140485	-0.111206	-0.0711293
		1522.6	1.12925	1.11169	1.07995									1265.5	2.89647	0.00216662			1227.9	-0.0181108	-0.110777	-0.0752764
		1523.9	1.12712	1.11116	1.0802									1265.75	2.89658	0.00217186			1229.1	-0.0232744	-0.109865	-0.0792052
		1525.1	1.12562	1.1107	1.07951									1266	2.89668	0.00217712			1230.4	-0.0289767	-0.108735	-0.0826123
		1526.4	1.1249	1.11042	1.07832									1266.25	2.89679	0.0021824			1231.6	-0.0346003	-0.107723	-0.0850112
		1527.6	1.12495	1.11024	1.07707									1266.5	2.8969	0.0021877			1232.9	-0.0396326	-0.106694	-0.0860883
		1528.9	1.12577	1.11019	1.07601									1266.75	2.89701	0.00219302			1234.1	-0.0436262	-0.105582	-0.0854371
		1530.1	1.12704	1.10994	1.07526									1267	2.89712	0.00219836			1235.4	-0.0464085	-0.104152	-0.0829542
		1531.4	1.12847	1.10946	1.07487									1267.25	2.89723	0.00220372			1236.6	-0.0478921	-0.10204	-0.0785731
		1532.6	1.12978	1.10843	1.07478									1267.5	2.89734	0.0022091			1237.9	-0.0482544	-0.0990107	-0.0725802
		1533.9	1.13086	1.10681	1.07477									1267.75	2.89745	0.0022145			1239.2	-0.0477767	-0.0949811	-0.0653273
		1535.1	1.13138	1.10441	1.07454									1268	2.89756	0.00221992			1240.4	-0.0467603	-0.0899692	-0.0573362
		1536.4	1.1314	1.1014	1.07391									1268.25	2.89767	0.00222536			1241.7	-0.0455926	-0.0841396	-0.0492832
		1537.7	1.13077	1.09772	1.07263									1268.5	2.89779	0.00223081			1242.9	-0.0444762	-0.0780276	-0.0417221
		1538.9	1.12969	1.09389	1.07062									1268.75	2.8979	0.00223629			1244.2	-0.0435585	-0.071898	-0.0352692
		1540.2	1.12848	1.09033	1.06802									1269	2.89801	0.00224179			1245.4	-0.0427921	-0.0663861	-0.0302681
		1541.4	1.12739	1.08779	1.06518									1269.25	2.89812	0.00224731			1246.7	-0.0420544	-0.0619565	-0.0270052
		1542.7	1.12654	1.08659	1.06237									1269.5	2.89823	0.00225286			1247.9	-0.041078	-0.0589446	-0.025454
		1543.9	1.12644	1.08712	1.0603									1269.75	2.89835	0.00225842			1249.2	-0.0396903	-0.057415	-0.0255311
		1545.2	1.12686	1.0892	1.05919									1270	2.89846	0.002264			1250.4	-0.0376739	-0.0574031	-0.02686
		1546.4	1.12769	1.09226	1.05927									1270.25	2.89857	0.0022696			1251.7	-0.0350262	-0.0585735	-0.0291471
		1547.7	1.12883	1.09597	1.06042									1270.5	2.89869	0.00227523			1252.9	-0.0317998	-0.0607615	-0.0319059
		1548.9	1.12999	1.09981	1.06255									1270.75	2.8988	0.00228087			1254.2	-0.0282421	-0.063532	-0.034833
		1550.2	1.13113	1.10355	1.06536									1271	2.89892	0.00228654			1255.5	-0.0246343	-0.0666024	-0.0375901
		1551.4	1.132	1.10688	1.06872									1271.25	2.89903	0.00229223			1256.7	-0.0212879	-0.0696904	-0.039969
		1552.7	1.13286	1.10984	1.07245									1271.5	2.89914	0.00229794			1258	-0.0185302	-0.0726608	-0.0419661
		1554	1.13359	1.11237	1.07629									1271.75	2.89926	0.00230367			1259.2	-0.0165038	-0.0754489	-0.043525
		1555.2	1.13448	1.11456	1.08011									1272	2.89938	0.00230942			1260.5	-0.0152761	-0.0781193	-0.0448321
		1556.5	1.13559	1.11653	1.0838									1272.25	2.89949	0.0023152			1261.7	-0.0147297	-0.0807074	-0.0459209
		1557.7	1.13712	1.11836	1.08712									1272.5	2.89961	0.00232099			1263	-0.014642	-0.0832778	-0.046998
		1559	1.13906	1.12009	1.08992									1272.75	2.89972	0.00232681			1264.2	-0.0146956	-0.0856659	-0.0480669
		1560.2	1.14145	1.12174	1.09201									1273	2.89984	0.00233265			1265.5	-0.0145879	-0.0880363	-0.049204
		1561.5	1.14418	1.12331	1.09336									1273.25	2.89996	0.00233851			1266.7	-0.0140315	-0.0900243	-0.0502828
		1562.7	1.14702	1.12475	1.09399									1273.5	2.90007	0.0023444			1268	-0.0128938	-0.0916947	-0.0512199
		1564	1.14963	1.12594	1.09388									1273.75	2.90019	0.00235031			1269.3	-0.0111661	-0.0927652	-0.051747
		1565.2	1.15178	1.12658	1.09303									1274	2.90031	0.00235624			1270.5	-0.0089497	-0.0933532	-0.0515459
		1566.5	1.15341	1.1268	1.0919									1274.25	2.90043	0.00236219			1271.8	-0.00658197	-0.0933236	-0.050393
		1567.8	1.15438	1.12651	1.09047									1274.5	2.90055	0.00236817			1273	-0.0043956	-0.0929117	-0.0479219
		1569	1.15478	1.12581	1.08907									1274.75	2.90066	0.00237417			1274.3	-0.00279786	-0.0924821	-0.043979
		1570.3	1.15484	1.12487	1.08799									1275	2.90078	0.00238019			1275.5	-0.00209149	-0.0924702	-0.0384278
		1571.5	1.15454	1.12389	1.08725									1275.25	2.9009	0.00238623			1276.8	-0.00247376	-0.0931406	-0.0314549
		1572.8	1.15437	1.12308	1.08717									1275.5	2.90102	0.0023923			1278	-0.00391739	-0.0950287	-0.0233338
		1574	1.15452	1.12286	1.08799									1275.75	2.90114	0.00239839			1279.3	-0.00625966	-0.0981991	-0.0147209
		1575.3	1.15495	1.12326	1.08973									1276	2.90126	0.00240451			1280.5	-0.00909329	-0.102487	-0.00633974
		1576.5	1.15578	1.12429	1.0923									1276.25	2.90138	0.00241065			1281.8	-0.0120156	-0.107758	0.000823158
		1577.8	1.15706	1.12596	1.09576									1276.5	2.9015	0.00241681			1283	-0.0145692	-0.113116	0.0059243
		1579	1.15862	1.12828	1.10008									1276.75	2.90163	0.002423			1284.3	-0.0164314	-0.117956	0.0080672
		1580.3	1.16023	1.13082	1.10488									1277	2.90175	0.00242921			1285.6	-0.0173737	-0.121466	0.0067201
		1581.5	1.16166	1.13336	1.11011									1277.25	2.90187	0.00243544			1286.8	-0.0172873	-0.122994	0.00171124
		1582.8	1.16271	1.13561	1.11532									1277.5	2.90199	0.0024417			1288.1	-0.0162196	-0.122065	-0.00686586
		1584.1	1.16311	1.13705	1.12015									1277.75	2.90211	0.00244799			1289.3	-0.0142332	-0.118603	-0.0183447
		1585.3	1.16296	1.13742	1.12424									1278	2.90224	0.00245429			1290.6	-0.0114555	-0.112833	-0.0318118
		1586.6	1.16234	1.13654	1.12723									1278.25	2.90236	0.00246063			1291.8	-0.00790914	-0.105391	-0.0459707
		1587.8	1.16168	1.1345	1.12895									1278.5	2.90248	0.00246698			1293.1	-0.00365141	-0.0970619	-0.0595178
		1589.1	1.16154	1.13176	1.12943									1278.75	2.90261	0.00247337			1294.3	0.00135496	-0.0890499	-0.0709966
		1590.3	1.1625	1.12898	1.12903									1279	2.90273	0.00247978			1295.6	0.0070527	-0.0819203	-0.0792737
		1591.6	1.165	1.12701	1.12827									1279.25	2.90286	0.00248621			1296.8	0.0133691	-0.0766084	-0.0833126
		1592.8	1.16921	1.12649	1.12771									1279.5	2.90298	0.00249267			1298.1	0.0199868	-0.0729788	-0.0825997
		1594.1	1.17487	1.12779	1.12777									1279.75	2.90311	0.00249915			1299.4	0.0264545	-0.0709492	-0.0768868
		1595.3	1.18151	1.13091	1.12865									1280	2.90323	0.00250566			1300.6	0.0321209	-0.0697373	-0.0663257
		1596.6	1.18855	1.13559	1.13033									1280.25	2.90336	0.0025122			1301.9	0.0360986	-0.0686077	-0.0515928
		1597.9	1.19543	1.14153	1.13271									1280.5	2.90348	0.00251876			1303.1	0.037495	-0.0664958	-0.0335216
		1599.1	1.20159	1.14831	1.13552									1280.75	2.90361	0.00252534			1304.4	0.0354327	-0.0629662	-0.0133987
		1600.4	1.20656	1.1555	1.13839									1281	2.90374	0.00253196			1305.6	0.0293091	-0.0574542	0.00744242
		1601.6	1.20987	1.16257	1.14083									1281.25	2.90386	0.0025386			1306.9	0.0188668	-0.0502247	0.0273853
		1602.9	1.21121	1.16889	1.14229									1281.5	2.90399	0.00254526			1308.1	0.00440321	-0.0418127	0.0449065
		1604.1	1.21032	1.17372	1.14222									1281.75	2.90412	0.00255196			1309.4	-0.0134091	-0.0330831	0.0584494
		1605.4	1.20729	1.17642	1.14028									1282	2.90425	0.00255868			1310.6	-0.0333927	-0.0251712	0.0669105
		1606.6	1.20259	1.17659	1.13644									1282.25	2.90438	0.00256542			1311.9	-0.054195	-0.0193416	0.0693134
		1607.9	1.19693	1.17425	1.131									1282.5	2.90451	0.0025722			1313.2	-0.0743772	-0.016312	0.0657163
		1609.1	1.191	1.16983	1.12439									1282.75	2.90463	0.002579			1314.4	-0.0925708	-0.0168001	0.0564474
		1610.4	1.18539	1.164	1.11706									1283	2.90476	0.00258583			1315.7	-0.107743	-0.0207705	0.0423903
		1611.7	1.18037	1.15738	1.10938									1283.25	2.90489	0.00259268			1316.9	-0.119077	-0.0279586	0.0249515
		1612.9	1.176	1.15053	1.10158									1283.5	2.90502	0.00259957			1318.2	-0.126229	-0.037529	0.00555439
		1614.2	1.1723	1.14389	1.0939									1283.75	2.90516	0.00260648			1319.4	-0.129083	-0.048317	-0.0142845
		1615.4	1.16919	1.13773	1.08649									1284	2.90529	0.00261342			1320.7	-0.127905	-0.0593875	-0.0334116
		1616.7	1.1665	1.13231	1.07951									1284.25	2.90542	0.00262038			1321.9	-0.123099	-0.0699755	-0.0508804
		1617.9	1.1645	1.12787	1.07314									1284.5	2.90555	0.00262738			1323.2	-0.115231	-0.0793459	-0.0662675
		1619.2	1.16288	1.12455	1.06752									1284.75	2.90568	0.0026344			1324.4	-0.104824	-0.087334	-0.0793464
		1620.4	1.16166	1.12255	1.0628									1285	2.90581	0.00264145			1325.7	-0.0924167	-0.0938044	-0.0903235
		1621.7	1.16081	1.12192	1.05919									1285.25	2.90595	0.00264854			1326.9	-0.0783903	-0.0988925	-0.0994324
		1622.9	1.1601	1.12275	1.05679									1285.5	2.90608	0.00265565			1328.2	-0.0631726	-0.102463	-0.107049
		1624.2	1.1597	1.12507	1.05581									1285.75	2.90621	0.00266278			1329.5	-0.0471149	-0.104583	-0.113387
		1625.4	1.15938	1.12869	1.05624									1286	2.90635	0.00266995			1330.7	-0.0306285	-0.104931	-0.118415
		1626.7	1.1591	1.13318	1.05787									1286.25	2.90648	0.00267715			1332	-0.0142208	-0.102992	-0.121993
		1628	1.15895	1.13804	1.06042									1286.5	2.90662	0.00268438			1333.2	0.00161561	-0.0983798	-0.123581
		1629.2	1.15901	1.14272	1.06341									1286.75	2.90675	0.00269163			1334.5	0.0162733	-0.0905502	-0.122658
		1630.5	1.15931	1.1466	1.06628									1287	2.90689	0.00269892			1335.7	0.0291897	-0.0792383	-0.118567
		1631.7	1.1599	1.14928	1.06852									1287.25	2.90702	0.00270624			1337	0.0397974	-0.0646087	-0.110974
		1633	1.16071	1.15053	1.06975									1287.5	2.90716	0.00271359			1338.2	0.0476538	-0.0472968	-0.0997833
		1634.2	1.16156	1.15035	1.06984									1287.75	2.9073	0.00272096			1339.5	0.0525115	-0.0282672	-0.0855604
		1635.5	1.16224	1.14896	1.06888									1288	2.90743	0.00272837			1340.7	0.0542879	-0.00885527	-0.0692293
		1636.7	1.16252	1.14664	1.06711									1288.25	2.90757	0.00273581			1342	0.0529457	0.00967432	-0.0523764
		1638	1.16215	1.14371	1.06491									1288.5	2.90771	0.00274328			1343.3	0.0490034	0.0258039	-0.0367534
		1639.2	1.1609	1.14039	1.06262									1288.75	2.90785	0.00275078			1344.5	0.0427798	0.0385158	-0.0241323
		1640.5	1.1587	1.13689	1.06059									1289	2.90798	0.00275831			1345.8	0.0349175	0.0468454	-0.0160994
		1641.8	1.15556	1.13329	1.05903									1289.25	2.90812	0.00276588			1347	0.0260139	0.0503574	-0.0135283
		1643	1.1517	1.12967	1.05804									1289.5	2.90826	0.00277347			1348.3	0.0165716	0.048887	-0.0166754
		1644.3	1.14749	1.12604	1.05761									1289.75	2.9084	0.0027811			1349.5	0.00692796	0.0428989	-0.0248842
		1645.5	1.14338	1.12248	1.05766									1290	2.90854	0.00278876			1350.8	-0.00296431	0.0328285	-0.0370213
		1646.8	1.13988	1.11916	1.05808									1290.25	2.90868	0.00279645			1352	-0.0132079	0.0198404	-0.0513702
		1648	1.13746	1.11629	1.05874									1290.5	2.90882	0.00280417			1353.3	-0.0239002	0.00467	-0.0662773
		1649.3	1.13646	1.11415	1.05955									1290.75	2.90897	0.00281192			1354.5	-0.0346438	-0.0116181	-0.0801261
		1650.5	1.13701	1.11296	1.06039									1291	2.90911	0.00281971			1355.8	-0.0446761	-0.0281885	-0.0918832
		1651.8	1.13908	1.11289	1.06119									1291.25	2.90925	0.00282753			1357	-0.0529397	-0.0440765	-0.100942
		1653	1.14241	1.11395	1.06191									1291.5	2.90939	0.00283539			1358.3	-0.058512	-0.058747	-0.107409
		1654.3	1.14658	1.11595	1.06247									1291.75	2.90953	0.00284328			1359.6	-0.0608343	-0.0714174	-0.111646
		1655.5	1.15109	1.11857	1.06277									1292	2.90968	0.0028512			1360.8	-0.0598579	-0.0815054	-0.114185
		1656.8	1.15539	1.12132	1.06275									1292.25	2.90982	0.00285915			1362.1	-0.0561502	-0.0883758	-0.115572
		1658.1	1.15895	1.12363	1.06225									1292.5	2.90997	0.00286714			1363.3	-0.0505538	-0.0918639	-0.115991
		1659.3	1.16145	1.12495	1.06112									1292.75	2.91011	0.00287516			1364.6	-0.0441661	-0.0920343	-0.115598
		1660.6	1.16263	1.12483	1.05924									1293	2.91026	0.00288322			1365.8	-0.0379597	-0.0891224	-0.114307
		1661.8	1.16247	1.12298	1.05654									1293.25	2.9104	0.00289131			1367.1	-0.032832	-0.0837928	-0.112254
		1663.1	1.16105	1.11931	1.05295									1293.5	2.91055	0.00289944			1368.3	-0.0293656	-0.0768809	-0.109553
		1664.3	1.15862	1.11401	1.04859									1293.75	2.91069	0.0029076			1369.6	-0.0278979	-0.0693513	-0.10654
		1665.6	1.1555	1.10757	1.04372									1294	2.91084	0.00291579			1370.8	-0.0283715	-0.0620393	-0.103429
		1666.8	1.15211	1.10067	1.03869									1294.25	2.91099	0.00292402			1372.1	-0.0305037	-0.0555097	-0.100546
		1668.1	1.14886	1.09416	1.03396									1294.5	2.91113	0.00293229			1373.4	-0.033756	-0.0501802	-0.0980132
		1669.3	1.14604	1.08886	1.02998									1294.75	2.91128	0.00294059			1374.6	-0.0375196	-0.0463682	-0.0958621
		1670.6	1.14394	1.08546	1.02718									1295	2.91143	0.00294893			1375.9	-0.0412619	-0.0440386	-0.0941692
		1671.9	1.14268	1.08435	1.0258									1295.25	2.91158	0.0029573			1377.1	-0.0444855	-0.0431267	-0.092778
		1673.1	1.14226	1.08565	1.02595									1295.5	2.91173	0.00296571			1378.4	-0.0468978	-0.0434971	-0.0917151
		1674.4	1.14261	1.08918	1.02759									1295.75	2.91188	0.00297416			1379.6	-0.0482514	-0.0447852	-0.090804
		1675.6	1.14358	1.0945	1.03046									1296	2.91203	0.00298264			1380.9	-0.0485437	-0.0469556	-0.0900811
		1676.9	1.14502	1.10103	1.0343									1296.25	2.91218	0.00299116			1382.1	-0.0478173	-0.0497437	-0.0894299
		1678.1	1.1468	1.10805	1.0387									1296.5	2.91233	0.00299972			1383.4	-0.0462596	-0.0530141	-0.088927
		1679.4	1.14878	1.11485	1.04321									1296.75	2.91248	0.00300832			1384.6	-0.0441032	-0.0565021	-0.0885159
		1680.6	1.15087	1.12066	1.04733									1297	2.91263	0.00301695			1385.9	-0.0416855	-0.0599725	-0.088293
		1681.9	1.15299	1.12485	1.05064									1297.25	2.91279	0.00302562			1387.1	-0.0392491	-0.0633606	-0.0881719
		1683.1	1.15509	1.127	1.05273									1297.5	2.91294	0.00303433			1388.4	-0.0371214	-0.066431	-0.088219
		1684.4	1.15709	1.12703	1.05342									1297.75	2.91309	0.00304307			1389.7	-0.0354637	-0.0691014	-0.0882961
		1685.6	1.15886	1.12514	1.05266									1298	2.91325	0.00305186			1390.9	-0.0343773	-0.0712895	-0.0882949
		1686.9	1.16031	1.1219	1.05062									1298.25	2.9134	0.00306068			1392.2	-0.0339396	-0.0728599	-0.088152
		1688.2	1.16137	1.11807	1.04762									1298.5	2.91355	0.00306955			1393.4	-0.0340332	-0.073948	-0.0877009
		1689.4	1.16189	1.11428	1.04392									1298.75	2.91371	0.00307845			1394.7	-0.0346055	-0.0743184	-0.086928
		1690.7	1.1618	1.11107	1.03982									1299	2.91386	0.00308739			1395.9	-0.0354291	-0.0742065	-0.0856868
		1691.9	1.16098	1.1087	1.03548									1299.25	2.91402	0.00309637			1397.2	-0.0363814	-0.0735769	-0.0840239
		1693.2	1.1593	1.10717	1.03102									1299.5	2.91418	0.00310539			1398.4	-0.037225	-0.0726649	-0.0818728
		1694.4	1.15664	1.10632	1.02649									1299.75	2.91433	0.00311445			1399.7	-0.0378372	-0.0714353	-0.0793299
		1695.7	1.15298	1.10587	1.022									1300	2.91449	0.00312355			1400.9	-0.0380709	-0.0701234	-0.0763788
		1696.9	1.14841	1.10551	1.01766									1300.25	2.91465	0.0031327			1402.2	-0.0378831	-0.0685938	-0.0732059
		1698.2	1.14318	1.105	1.01372									1300.5	2.91481	0.00314188			1403.5	-0.0372854	-0.0671642	-0.069913
		1699.4	1.13771	1.10416	1.01046									1300.75	2.91497	0.0031511			1404.7	-0.036349	-0.0656523	-0.0666318
		1700.7	1.13264	1.10293	1.00818									1301	2.91513	0.00316037			1406	-0.0353013	-0.0641227	-0.0636889
		1702	1.12853	1.1014	1.00714									1301.25	2.91529	0.00316968			1407.2	-0.0344149	-0.0626108	-0.0612778
		1703.2	1.12588	1.09969	1.00749									1301.5	2.91545	0.00317903			1408.5	-0.0340372	-0.0609812	-0.0597449
		1704.5	1.12497	1.09802	1.00919									1301.75	2.91561	0.00318842			1409.7	-0.0344608	-0.0593692	-0.0592737
		1705.7	1.12569	1.09654	1.01199									1302	2.91577	0.00319785			1411	-0.0359131	-0.0576397	-0.0600508
		1707	1.12767	1.09531	1.01547									1302.25	2.91593	0.00320733			1412.2	-0.0383367	-0.0559277	-0.0620097
		1708.2	1.13027	1.09431	1.0191									1302.5	2.91609	0.00321685			1413.5	-0.041549	-0.0542981	-0.0650368
		1709.5	1.13276	1.09349	1.02231									1302.75	2.91625	0.00322641			1414.7	-0.0451426	-0.0528862	-0.0686957
		1710.7	1.13447	1.09277	1.02463									1303	2.91642	0.00323602			1416	-0.0487349	-0.0517566	-0.0726528
		1712	1.13502	1.09209	1.02577									1303.25	2.91658	0.00324567			1417.2	-0.0519085	-0.0511447	-0.0763916
		1713.2	1.13415	1.0915	1.0256									1303.5	2.91675	0.00325536			1418.5	-0.0544208	-0.0509151	-0.0796187
		1714.5	1.13221	1.09114	1.02439									1303.75	2.91691	0.0032651			1419.8	-0.0561331	-0.0510855	-0.0820158
		1715.7	1.12974	1.0912	1.02253									1304	2.91708	0.00327488			1421	-0.0569667	-0.0518736	-0.0833947
		1717	1.12761	1.09198	1.02062									1304.25	2.91724	0.00328471			1422.3	-0.057019	-0.052844	-0.0838018
		1718.3	1.12667	1.09368	1.01925									1304.5	2.91741	0.00329458			1423.5	-0.0563926	-0.054232	-0.0832206
		1719.5	1.12768	1.09642	1.01887									1304.75	2.91758	0.0033045			1424.8	-0.0553149	-0.0557024	-0.0819177
		1720.8	1.13116	1.10022	1.01984									1305	2.91774	0.00331446			1426	-0.0540085	-0.0570905	-0.0800966
		1722	1.13716	1.10487	1.02217									1305.25	2.91791	0.00332447			1427.3	-0.0528207	-0.0582609	-0.0781537
		1723.3	1.14531	1.10998	1.02563									1305.5	2.91808	0.00333453			1428.5	-0.0520044	-0.059049	-0.0763726
		1724.5	1.15489	1.11499	1.02969									1305.75	2.91825	0.00334463			1429.8	-0.0518066	-0.0591194	-0.0751197
		1725.8	1.16477	1.11931	1.03364									1306	2.91842	0.00335478			1431	-0.0522903	-0.0587075	-0.0745585
		1727	1.17356	1.12218	1.03663									1306.25	2.91859	0.00336498			1432.3	-0.0534325	-0.0578779	-0.0748256
		1728.3	1.1801	1.12312	1.03802									1306.5	2.91876	0.00337522			1433.6	-0.0550248	-0.0568483	-0.0758627
		1729.5	1.18353	1.12187	1.0374									1306.75	2.91893	0.00338551			1434.8	-0.0567784	-0.0560364	-0.0775016
		1730.8	1.18359	1.11852	1.03483									1307	2.9191	0.00339585			1436.1	-0.0584807	-0.0557068	-0.0797087
		1732.1	1.18077	1.11357	1.03083									1307.25	2.91927	0.00340624			1437.3	-0.0598743	-0.0562948	-0.0822975
		1733.3	1.17591	1.10761	1.0261									1307.5	2.91945	0.00341668			1438.6	-0.0608966	-0.0579652	-0.0853746
		1734.6	1.17003	1.10131	1.02127									1307.75	2.91962	0.00342716			1439.8	-0.0614702	-0.0609533	-0.0889735
		1735.8	1.16409	1.09515	1.01692									1308	2.91979	0.0034377			1441.1	-0.0616725	-0.0653237	-0.0933306
		1737.1	1.15871	1.0894	1.0134									1308.25	2.91997	0.00344828			1442.3	-0.0615161	-0.0710118	-0.0985595
		1738.3	1.15419	1.08403	1.01084									1308.5	2.92014	0.00345892			1443.6	-0.0611484	-0.0777822	-0.104817
		1739.6	1.15063	1.07897	1.00923									1308.75	2.92032	0.0034696			1444.8	-0.060612	-0.0853003	-0.111925
		1740.8	1.14781	1.07402	1.00841									1309	2.92049	0.00348034			1446.1	-0.0600143	-0.0929407	-0.119633
		1742.1	1.14537	1.0691	1.0081									1309.25	2.92067	0.00349113			1447.3	-0.0593579	-0.100059	-0.127301
		1743.3	1.14289	1.06432	1.00792									1309.5	2.92085	0.00350196			1448.6	-0.0586902	-0.105969	-0.134268
		1744.6	1.13983	1.05988	1.00746									1309.75	2.92102	0.00351285			1449.9	-0.0580125	-0.11012	-0.139716
		1745.8	1.13592	1.05619	1.00617									1310	2.9212	0.0035238			1451.1	-0.0572861	-0.112138	-0.142944
		1747.1	1.13114	1.05358	1.0037									1310.25	2.92138	0.00353479			1452.4	-0.0565784	-0.111808	-0.143542
		1748.4	1.12593	1.05232	0.99998									1310.5	2.92156	0.00354583			1453.6	-0.055872	-0.109156	-0.14127
		1749.6	1.12111	1.05253	0.995233									1310.75	2.92174	0.00355693			1454.9	-0.0552743	-0.104357	-0.136367
		1750.9	1.11748	1.05406	0.990101									1311	2.92192	0.00356809			1456.1	-0.0547879	-0.0977546	-0.129186
		1752.1	1.11564	1.05677	0.985288									1311.25	2.9221	0.00357929			1457.4	-0.0545101	-0.089815	-0.120553
		1753.4	1.11577	1.06049	0.981537									1311.5	2.92228	0.00359055			1458.6	-0.0544438	-0.0811231	-0.111272
		1754.6	1.11766	1.06491	0.979268									1311.75	2.92247	0.00360187			1459.9	-0.054616	-0.0723035	-0.102369
		1755.9	1.12096	1.06986	0.978757									1312	2.92265	0.00361323			1461.1	-0.0549397	-0.0639915	-0.0946183
		1757.1	1.12521	1.07519	0.980019									1312.25	2.92283	0.00362466			1462.4	-0.0553819	-0.056762	-0.0887154
		1758.4	1.13011	1.08072	0.982966									1312.5	2.92302	0.00363614			1463.7	-0.0557942	-0.0511324	-0.0849225
		1759.6	1.13539	1.08638	0.987219									1312.75	2.9232	0.00364767			1464.9	-0.0560478	-0.0472204	-0.0831513
		1760.9	1.14091	1.09211	0.992383									1313	2.92339	0.00365926			1466.2	-0.0560701	-0.0451908	-0.0831584
		1762.2	1.14666	1.09792	0.997927									1313.25	2.92357	0.00367091			1467.4	-0.0557337	-0.0448789	-0.0843573
		1763.4	1.15264	1.10375	1.00331									1313.5	2.92376	0.00368262			1468.7	-0.055036	-0.0460493	-0.0862444
		1764.7	1.15905	1.10958	1.0081									1313.75	2.92395	0.00369438			1469.9	-0.0539396	-0.0484374	-0.0881632
		1765.9	1.16591	1.11525	1.01196									1314	2.92413	0.0037062			1471.2	-0.0524919	-0.0516078	-0.0896903
		1767.2	1.17337	1.12071	1.01486									1314.25	2.92432	0.00371808			1472.4	-0.0507155	-0.0552959	-0.0903792
		1768.4	1.18137	1.12582	1.01694									1314.5	2.92451	0.00373001			1473.7	-0.0487178	-0.0589663	-0.0900663
		1769.7	1.18997	1.13068	1.01867									1314.75	2.9247	0.00374201			1474.9	-0.0465714	-0.0624543	-0.0886052
		1770.9	1.19893	1.13539	1.02063									1315	2.92489	0.00375406			1476.2	-0.0444137	-0.0654247	-0.0861823
		1772.2	1.20807	1.14016	1.02343									1315.25	2.92508	0.00376617			1477.5	-0.042356	-0.0674952	-0.0830494
		1773.4	1.21694	1.14505	1.02745									1315.5	2.92527	0.00377835			1478.7	-0.0405296	-0.0686832	-0.0795682
		1774.7	1.22504	1.15009	1.03291									1315.75	2.92547	0.00379058			1480	-0.0391119	-0.0688536	-0.0763353
		1776	1.23164	1.15492	1.03968									1316	2.92566	0.00380288			1481.2	-0.0382055	-0.0682417	-0.0738242
		1777.2	1.23598	1.15902	1.04724									1316.25	2.92585	0.00381523			1482.5	-0.0379478	-0.0669121	-0.0725813
		1778.5	1.23704	1.16134	1.05453									1316.5	2.92605	0.00382765			1483.7	-0.0383314	-0.0653002	-0.0728401
		1779.7	1.23421	1.16081	1.06031									1316.75	2.92624	0.00384013			1485	-0.0393336	-0.0638706	-0.0747472
		1781	1.22732	1.15652	1.06334									1317	2.92644	0.00385267			1486.2	-0.0407773	-0.0631587	-0.0780161
		1782.2	1.21668	1.14783	1.06267									1317.25	2.92663	0.00386528			1487.5	-0.0424895	-0.0634291	-0.0822932
		1783.5	1.20343	1.135	1.05791									1317.5	2.92683	0.00387795			1488.7	-0.0442332	-0.0648171	-0.0869921
		1784.7	1.18906	1.11904	1.04974									1317.75	2.92703	0.00389068			1490	-0.0458454	-0.0671875	-0.0916992
		1786	1.17519	1.10184	1.03944									1318	2.92722	0.00390348			1491.2	-0.0472191	-0.0702756	-0.096028
		1787.2	1.1631	1.0854	1.02888									1318.25	2.92742	0.00391634			1492.5	-0.0483613	-0.073646	-0.0999451
		1788.5	1.15379	1.07162	1.01984									1318.5	2.92762	0.00392927			1493.8	-0.0493136	-0.0771664	-0.103532
		1789.7	1.14769	1.0617	1.01374									1318.75	2.92782	0.00394226			1495	-0.0501272	-0.0804445	-0.106991
		1791	1.14503	1.05642	1.0113									1319	2.92802	0.00395532			1496.3	-0.0509395	-0.0833049	-0.110728
		1792.3	1.14593	1.05607	1.01281									1319.25	2.92823	0.00396844			1497.5	-0.0518131	-0.085673	-0.114967
		1793.5	1.15019	1.06053	1.01783									1319.5	2.92843	0.00398164			1498.8	-0.0528154	-0.0874934	-0.120064
		1794.8	1.15788	1.06935	1.02572									1319.75	2.92863	0.00399489			1500	-0.053929	-0.0888315	-0.126083
		1796	1.16886	1.08175	1.03534									1320	2.92883	0.00400822			1501.3	-0.0551513	-0.0897319	-0.13307
														1320.25	2.92904	0.00402162			1502.5	-0.0563449	-0.0903499	-0.140699
														1320.5	2.92924	0.00403508			1503.8	-0.0573872	-0.0907903	-0.148506
														1320.75	2.92945	0.00404862			1505	-0.0580208	-0.0912584	-0.155585
														1321	2.92966	0.00406222			1506.3	-0.0580931	-0.0918188	-0.161002
														1321.25	2.92986	0.00407589			1507.6	-0.0574754	-0.0925192	-0.163699
														1321.5	2.93007	0.00408964			1508.8	-0.056129	-0.0932973	-0.162908
														1321.75	2.93028	0.00410346			1510.1	-0.0542813	-0.0939277	-0.158525
														1322	2.93049	0.00411734			1511.3	-0.0521549	-0.0942158	-0.150884
														1322.25	2.9307	0.00413131			1512.6	-0.0501172	-0.0938762	-0.140941
														1322.5	2.93091	0.00414534			1513.8	-0.0483808	-0.0928142	-0.12974
														1322.75	2.93112	0.00415945			1515.1	-0.047193	-0.0909147	-0.118447
														1323	2.93133	0.00417363			1516.3	-0.0466067	-0.0882427	-0.107886
														1323.25	2.93155	0.00418788			1517.6	-0.0466389	-0.0848731	-0.098813
														1323.5	2.93176	0.00420221			1518.8	-0.0471526	-0.0810412	-0.0915718
														1323.75	2.93197	0.00421662			1520.1	-0.0480048	-0.0770016	-0.0864389
														1324	2.93219	0.0042311			1521.3	-0.0489485	-0.0731497	-0.0833078
														1324.25	2.93241	0.00424566			1522.6	-0.0497707	-0.0698101	-0.0819449
														1324.5	2.93262	0.00426029			1523.9	-0.050263	-0.0674005	-0.081842
														1324.75	2.93284	0.00427501			1525.1	-0.0502666	-0.0660886	-0.0823608
														1325	2.93306	0.0042898			1526.4	-0.0497889	-0.065959	-0.0830279
														1325.25	2.93328	0.00430467			1527.6	-0.0488125	-0.066947	-0.0833868
														1325.5	2.9335	0.00431962			1528.9	-0.0474648	-0.0687574	-0.0834039
														1325.75	2.93372	0.00433465			1530.1	-0.0458184	-0.0712255	-0.0830828
														1326	2.93394	0.00434976			1531.4	-0.0440407	-0.0740059	-0.0827299
														1326.25	2.93416	0.00436495			1532.6	-0.0421543	-0.076864	-0.0825187
														1326.5	2.93438	0.00438023			1533.9	-0.0402666	-0.0795744	-0.0827658
														1326.75	2.93461	0.00439558			1535.1	-0.0383302	-0.0820025	-0.0834847
														1327	2.93483	0.00441102			1536.4	-0.0363625	-0.0840029	-0.0847318
														1327.25	2.93506	0.00442655			1537.7	-0.0342948	-0.0855033	-0.0862689
														1327.5	2.93529	0.00444215			1538.9	-0.0320884	-0.0864314	-0.0876877
														1327.75	2.93551	0.00445785			1540.2	-0.0298707	-0.0867318	-0.0886448
														1328	2.93574	0.00447362			1541.4	-0.0278043	-0.0864498	-0.0886137
														1328.25	2.93597	0.00448949			1542.7	-0.0262265	-0.0856102	-0.0873808
														1328.5	2.9362	0.00450544			1543.9	-0.0253702	-0.0843583	-0.0848397
														1328.75	2.93643	0.00452148			1545.2	-0.0254524	-0.0827987	-0.0813067
														1329	2.93666	0.0045376			1546.4	-0.0264561	-0.0810968	-0.0772456
														1329.25	2.93689	0.00455382			1547.7	-0.0283583	-0.0792872	-0.0734027
														1329.5	2.93713	0.00457012			1548.9	-0.031002	-0.0774453	-0.0702816
														1329.75	2.93736	0.00458652			1550.2	-0.0342542	-0.0755257	-0.0683887
														1330	2.9376	0.004603			1551.4	-0.0378979	-0.0735437	-0.0678375
														1330.25	2.93783	0.00461958			1552.7	-0.0417201	-0.0714742	-0.0686746
														1330.5	2.93807	0.00463625			1554	-0.0454324	-0.0693846	-0.0706317
														1330.75	2.9383	0.00465301			1555.2	-0.048666	-0.0673726	-0.0732406
														1331	2.93854	0.00466987			1556.5	-0.0511083	-0.065573	-0.0760177
														1331.25	2.93878	0.00468682			1557.7	-0.0524219	-0.0642111	-0.0782565
														1331.5	2.93902	0.00470386			1559	-0.0524742	-0.0634715	-0.0794436
														1331.75	2.93926	0.004721			1560.2	-0.0513178	-0.0635196	-0.0791825
														1332	2.93951	0.00473824			1561.5	-0.0493501	-0.06427	-0.0775396
														1332.25	2.93975	0.00475558			1562.7	-0.0470637	-0.0655381	-0.0748085
														1332.5	2.93999	0.00477301			1564	-0.045076	-0.0668985	-0.0716056
														1332.75	2.94024	0.00479054			1565.2	-0.0437596	-0.0680165	-0.0684844
														1333	2.94048	0.00480817			1566.5	-0.0433219	-0.0685969	-0.0659515
														1333.25	2.94073	0.0048259			1567.8	-0.0436242	-0.0685974	-0.0642286
														1333.5	2.94098	0.00484374			1569	-0.0443278	-0.0681554	-0.0632775
														1333.75	2.94123	0.00486167			1570.3	-0.04509	-0.0674858	-0.0630246
														1334	2.94148	0.00487971			1571.5	-0.0454437	-0.0669339	-0.0631134
														1334.25	2.94173	0.00489785			1572.8	-0.0450859	-0.0667543	-0.0632805
														1334.5	2.94198	0.00491609			1574	-0.0436696	-0.0672624	-0.0630994
														1334.75	2.94223	0.00493445			1575.3	-0.0410418	-0.0685928	-0.0623565
														1335	2.94248	0.0049529			1576.5	-0.0370555	-0.0708409	-0.0607254
														1335.25	2.94274	0.00497147			1577.8	-0.0317177	-0.0738713	-0.0582125
														1335.5	2.94299	0.00499014			1579	-0.0250414	-0.0775093	-0.0548113
														1335.75	2.94325	0.00500892			1580.3	-0.0172136	-0.0812897	-0.0509384
														1336	2.94351	0.0050278			1581.5	-0.00846727	-0.0847378	-0.0471173
														1336.25	2.94376	0.0050468			1582.8	0.000770466	-0.0871582	-0.0442744
														1336.5	2.94402	0.00506591			1584.1	0.0098282	-0.0878986	-0.0434715
														1336.75	2.94428	0.00508514			1585.3	0.0179046	-0.0863867	-0.0458303
														1337	2.94454	0.00510447			1586.6	0.0237623	-0.0822171	-0.0524574
														1337.25	2.94481	0.00512392			1587.8	0.0261387	-0.0754352	-0.0638363
														1337.5	2.94507	0.00514349			1589.1	0.0239964	-0.0665356	-0.0800634
														1337.75	2.94534	0.00516317			1590.3	0.0164728	-0.0565737	-0.100372
														1338	2.9456	0.00518296			1591.6	0.00383051	-0.0469441	-0.123449
														1338.25	2.94587	0.00520288			1592.8	-0.0131231	-0.0390321	-0.147338
														1338.5	2.94613	0.00522291			1594.1	-0.0329254	-0.0339025	-0.169835
														1338.75	2.9464	0.00524306			1595.3	-0.053739	-0.0320906	-0.188364
														1339	2.94667	0.00526334			1596.6	-0.0736813	-0.033561	-0.200541
														1339.25	2.94694	0.00528373			1597.9	-0.0909136	-0.0379314	-0.204218
														1339.5	2.94722	0.00530425			1599.1	-0.103817	-0.0446195	-0.198157
														1339.75	2.94749	0.00532489			1600.4	-0.111179	-0.0528899	-0.182634
														1340	2.94776	0.00534566			1601.6	-0.112193	-0.062008	-0.159483
														1340.25	2.94804	0.00536655			1602.9	-0.106815	-0.0713584	-0.13211
														1340.5	2.94831	0.00538756			1604.1	-0.095749	-0.0802665	-0.104349
														1340.75	2.94859	0.00540871			1605.4	-0.0806612	-0.0880969	-0.0798363
														1341	2.94887	0.00542998			1606.6	-0.0638149	-0.0943249	-0.0609251
														1341.25	2.94915	0.00545139			1607.9	-0.0477771	-0.0984953	-0.0486722
														1341.5	2.94943	0.00547292			1609.1	-0.0346008	-0.100453	-0.0429311
														1341.75	2.94971	0.00549459			1610.4	-0.025513	-0.100274	-0.0424282
														1342	2.95	0.00551639			1611.7	-0.0206453	-0.0983342	-0.0457253
														1342.25	2.95028	0.00553833			1612.9	-0.0192889	-0.0951623	-0.0511841
														1342.5	2.95057	0.0055604			1614.2	-0.0204012	-0.0913027	-0.0572812
														1342.75	2.95085	0.0055826			1615.4	-0.0227748	-0.0872508	-0.0630901
														1343	2.95114	0.00560495			1616.7	-0.0254671	-0.0833612	-0.0679572
														1343.25	2.95143	0.00562743			1617.9	-0.0277107	-0.0799492	-0.0716761
														1343.5	2.95172	0.00565005			1619.2	-0.029063	-0.0771697	-0.0744332
														1343.75	2.95201	0.00567282			1620.4	-0.0292566	-0.0751977	-0.076472
														1344	2.9523	0.00569573			1621.7	-0.0282789	-0.0740581	-0.0782891
														1344.25	2.9526	0.00571878			1622.9	-0.0261725	-0.0738162	-0.080198
														1344.5	2.95289	0.00574197			1624.2	-0.0231648	-0.0743766	-0.0825751
														1344.75	2.95319	0.00576532			1625.4	-0.0194884	-0.0756747	-0.0855439
														1345	2.95349	0.00578881			1626.7	-0.0154607	-0.0774551	-0.089171
														1345.25	2.95379	0.00581245			1628	-0.0113529	-0.0794655	-0.0932481
														1345.5	2.95409	0.00583624			1629.2	-0.00737658	-0.0814136	-0.097427
														1345.75	2.95439	0.00586018			1630.5	-0.00381885	-0.082954	-0.101334
														1346	2.95469	0.00588427			1631.7	-0.000542477	-0.083872	-0.104433
														1346.25	2.955	0.00590852			1633	0.00231526	-0.0839724	-0.10636
														1346.5	2.9553	0.00593292			1634.2	0.00489163	-0.0832605	-0.106699
														1346.75	2.95561	0.00595748			1635.5	0.00724936	-0.0817709	-0.105356
														1347	2.95592	0.0059822			1636.7	0.00942573	-0.079679	-0.102305
														1347.25	2.95622	0.00600708			1638	0.0113835	-0.0771294	-0.097832
														1347.5	2.95654	0.00603212			1639.2	0.0130598	-0.0743575	-0.0922708
														1347.75	2.95685	0.00605732			1640.5	0.0145176	-0.0714679	-0.0861679
														1348	2.95716	0.00608268			1641.8	0.0156753	-0.0685683	-0.080035
														1348.25	2.95748	0.00610822			1643	0.0164517	-0.0657464	-0.0742839
														1348.5	2.95779	0.00613391			1644.3	0.0167094	-0.0629868	-0.069371
														1348.75	2.95811	0.00615978			1645.5	0.0167858	-0.0603248	-0.0654498
														1349	2.95843	0.00618582			1646.8	0.0165435	-0.0577752	-0.0625469
														1349.25	2.95875	0.00621202			1648	0.0163199	-0.0554733	-0.0606058
														1349.5	2.95907	0.0062384			1649.3	0.0163776	-0.0535237	-0.0595029
														1349.75	2.95939	0.00626496			1650.5	0.016854	-0.0522118	-0.0589618
														1350	2.95972	0.00629169			1651.8	0.0181117	-0.0517422	-0.0587589
														1350.25	2.96004	0.0063186			1653	0.0202881	-0.0523803	-0.0584177
														1350.5	2.96037	0.00634569			1654.3	0.0233458	-0.0542207	-0.0579148
														1350.75	2.9607	0.00637296			1655.5	0.0271222	-0.0572687	-0.0566737
														1351	2.96103	0.00640042			1656.8	0.0312799	-0.0612892	-0.0546708
														1351.25	2.96136	0.00642805			1658.1	0.0355377	-0.0659696	-0.0521679
														1351.5	2.96169	0.00645588			1659.3	0.039514	-0.0709276	-0.0494267
														1351.75	2.96203	0.00648389			1660.6	0.0428718	-0.075738	-0.0471238
														1352	2.96237	0.00651209			1661.8	0.0454481	-0.0800961	-0.0453827
														1352.25	2.9627	0.00654048			1663.1	0.0470059	-0.0837065	-0.0448798
														1352.5	2.96304	0.00656907			1664.3	0.0475822	-0.0864346	-0.0454387
														1352.75	2.96338	0.00659785			1665.6	0.04714	-0.088135	-0.0471358
														1353	2.96373	0.00662683			1666.8	0.0460163	-0.0887831	-0.0494946
														1353.25	2.96407	0.00665601			1668.1	0.0442741	-0.0883935	-0.0523917
														1353.5	2.96442	0.00668539			1669.3	0.0420504	-0.0870715	-0.0554506
														1353.75	2.96476	0.00671497			1670.6	0.0396082	-0.0849519	-0.0585477
														1354	2.96511	0.00674475			1671.9	0.0368659	-0.0822724	-0.0615448
														1354.25	2.96546	0.00677474			1673.1	0.0339423	-0.0792704	-0.0645036
														1354.5	2.96581	0.00680494			1674.4	0.0309	-0.0761708	-0.0678007
														1354.75	2.96617	0.00683535			1675.6	0.0274764	-0.0732489	-0.0715596
														1355	2.96652	0.00686598			1676.9	0.0238341	-0.0706493	-0.0763567
														1355.25	2.96688	0.00689682			1678.1	0.0201105	-0.0685774	-0.0821756
														1355.5	2.96724	0.00692787			1679.4	0.0164682	-0.0670978	-0.0892027
														1355.75	2.9676	0.00695914			1680.6	0.0132446	-0.0662859	-0.0971915
														1356	2.96796	0.00699064			1681.9	0.0110023	-0.0660763	-0.105779
														1356.25	2.96832	0.00702235			1683.1	0.0101787	-0.0663843	-0.114277
														1356.5	2.96869	0.0070543			1684.4	0.0111364	-0.0670247	-0.122125
														1356.75	2.96906	0.00708647			1685.6	0.0137128	-0.0678328	-0.128723
														1357	2.96943	0.00711886			1686.9	0.0176705	-0.0685932	-0.133891
														1357.25	2.9698	0.0071515			1688.2	0.0223283	-0.0692136	-0.137658
														1357.5	2.97017	0.00718436			1689.4	0.0272046	-0.0696817	-0.140257
														1357.75	2.97054	0.00721746			1690.7	0.0315624	-0.0700121	-0.142214
														1358	2.97092	0.0072508			1691.9	0.0347387	-0.0704002	-0.143832
														1358.25	2.9713	0.00728439			1693.2	0.0363965	-0.0710206	-0.14551
														1358.5	2.97168	0.00731821			1694.4	0.0363728	-0.0721187	-0.147298
														1358.75	2.97206	0.00735228			1695.7	0.0346306	-0.0738491	-0.149226
														1359	2.97244	0.0073866			1696.9	0.0313069	-0.0763871	-0.150974
														1359.25	2.97283	0.00742117			1698.2	0.0265647	-0.0796975	-0.152211
														1359.5	2.97321	0.007456			1699.4	0.021041	-0.0836356	-0.15241
														1359.75	2.9736	0.00749108			1700.7	0.0152988	-0.087856	-0.151257
														1360	2.97399	0.00752642			1702	0.0099565	-0.0919364	-0.148555
														1360.25	2.97438	0.00756202			1703.2	0.00543287	-0.0954545	-0.144353
														1360.5	2.97478	0.00759789			1704.5	0.00209061	-0.0980249	-0.13907
														1360.75	2.97518	0.00763402			1705.7	-3.30237e-05	-0.099543	-0.133069
														1361	2.97557	0.00767043			1707	-0.00087529	-0.0999934	-0.126866
														1361.25	2.97597	0.0077071			1708.2	-0.000698921	-0.0995514	-0.120755
														1361.5	2.97638	0.00774405			1709.5	0.000258813	-0.0984019	-0.115032
														1361.75	2.97678	0.00778128			1710.7	0.00203518	-0.0968099	-0.109781
														1362	2.97719	0.00781879			1712	0.00449292	-0.0949503	-0.105108
														1362.25	2.9776	0.00785658			1713.2	0.00756929	-0.0930684	-0.100937
														1362.5	2.97801	0.00789466			1714.5	0.011227	-0.0913288	-0.0972343
														1362.75	2.97842	0.00793303			1715.7	0.0155034	-0.0899569	-0.0937932
														1363	2.97883	0.0079717			1717	0.0203611	-0.0890973	-0.0903903
														1363.25	2.97925	0.00801066			1718.3	0.0256189	-0.0889277	-0.0869874
														1363.5	2.97967	0.00804992			1719.5	0.0310952	-0.0895958	-0.0834463
														1363.75	2.98009	0.00808948			1720.8	0.036453	-0.0911562	-0.0799434
														1364	2.98051	0.00812934			1722	0.0416293	-0.0936542	-0.0765022
														1364.25	2.98094	0.00816952			1723.3	0.0460871	-0.0970147	-0.0733993
														1364.5	2.98137	0.00821001			1724.5	0.0497634	-0.101083	-0.0708582
														1364.75	2.9818	0.00825081			1725.8	0.0524212	-0.105553	-0.0690553
														1365	2.98223	0.00829194			1727	0.0540975	-0.110041	-0.0684141
														1365.25	2.98266	0.00833338			1728.3	0.0546553	-0.114052	-0.0691112
														1365.5	2.9831	0.00837515			1729.5	0.0542316	-0.11712	-0.0713701
														1365.75	2.98354	0.00841725			1730.8	0.0527894	-0.11878	-0.0754672
														1366	2.98398	0.00845969			1732.1	0.0505471	-0.11872	-0.0813643
														1366.25	2.98442	0.00850246			1733.3	0.0474235	-0.116839	-0.0888232
														1366.5	2.98487	0.00854557			1734.6	0.0435812	-0.113189	-0.0977203
														1366.75	2.98532	0.00858903			1735.8	0.0391576	-0.108157	-0.107109
														1367	2.98577	0.00863283			1737.1	0.0343153	-0.102247	-0.116436
														1367.25	2.98622	0.00867699			1738.3	0.0295917	-0.0961955	-0.124815
														1367.5	2.98668	0.0087215			1739.6	0.0251494	-0.0906359	-0.131592
														1367.75	2.98713	0.00876637			1740.8	0.0217258	-0.086244	-0.136141
														1368	2.98759	0.00881161			1742.1	0.0197835	-0.0833744	-0.138238
														1368.25	2.98806	0.00885722			1743.3	0.0199599	-0.0821925	-0.137797
														1368.5	2.98852	0.00890319			1744.6	0.0225176	-0.0824729	-0.135214
														1368.75	2.98899	0.00894955			1745.8	0.027694	-0.083731	-0.131103
														1369	2.98946	0.00899628			1747.1	0.0351517	-0.0851514	-0.12649
														1369.25	2.98993	0.0090434			1748.4	0.0443095	-0.0858318	-0.122407
														1369.5	2.99041	0.00909091			1749.6	0.0540858	-0.0848798	-0.119806
														1369.75	2.99088	0.00913881			1750.9	0.0635436	-0.0815202	-0.119373
														1370	2.99137	0.00918711			1752.1	0.0715199	-0.0754183	-0.121152
														1370.25	2.99185	0.00923581			1753.4	0.0770777	-0.0666187	-0.124799
														1370.5	2.99233	0.00928493			1754.6	0.079654	-0.0557568	-0.129408
														1370.75	2.99282	0.00933445			1755.9	0.0791118	-0.0438272	-0.134075
														1371	2.99331	0.00938439			1757.1	0.0753881	-0.0322453	-0.137794
														1371.25	2.99381	0.00943475			1758.4	0.0687459	-0.0223857	-0.139881
														1371.5	2.9943	0.00948555			1759.6	0.0596222	-0.0156737	-0.1398
														1371.75	2.9948	0.00953677			1760.9	0.04868	-0.0130442	-0.137537
														1372	2.99531	0.00958843			1762.2	0.0363377	-0.0149146	-0.133304
														1372.25	2.99581	0.00964053			1763.4	0.0235141	-0.0211026	-0.127643
														1372.5	2.99632	0.00969308			1764.7	0.0105718	-0.030603	-0.1214
														1372.75	2.99683	0.00974609			1765.9	-0.00195182	-0.0422111	-0.115389
														1373	2.99734	0.00979955			1767.2	-0.0139941	-0.0544015	-0.110486
														1373.25	2.99786	0.00985348			1768.4	-0.0252177	-0.0657396	-0.107245
														1373.5	2.99838	0.00990787			1769.7	-0.03566	-0.07501	-0.106142
														1373.75	2.9989	0.00996274			1770.9	-0.0450936	-0.0814781	-0.107201
														1374	2.99943	0.0100181			1772.2	-0.0533759	-0.0848385	-0.110298
														1374.25	2.99996	0.0100739			1773.4	-0.0602095	-0.0854165	-0.115157
														1374.5	3.00049	0.0101303			1774.7	-0.0653218	-0.0839869	-0.121224
														1374.75	3.00102	0.0101871			1776	-0.068374	-0.0818074	-0.127901
														1375	3.00156	0.0102444			1777.2	-0.0690977	-0.0803154	-0.13452
														1375.25	3.0021	0.0103023			1778.5	-0.0674999	-0.0807158	-0.140537
														1375.5	3.00265	0.0103607			1779.7	-0.0637136	-0.0836739	-0.145266
														1375.75	3.00319	0.0104195			1781	-0.0581458	-0.0889243	-0.148283
														1376	3.00375	0.010479			1782.2	-0.0512795	-0.0954624	-0.149142
														1376.25	3.0043	0.0105389			1783.5	-0.0436717	-0.101713	-0.147799
														1376.5	3.00486	0.0105994			1784.7	-0.0357554	-0.106211	-0.144268
														1376.75	3.00542	0.0106605			1786	-0.0279976	-0.107791	-0.138945
														1377	3.00598	0.0107221			1787.2	-0.0204213	-0.105999	-0.132234
														1377.25	3.00655	0.0107843			1788.5	-0.0132635	-0.1008	-0.124761
														1377.5	3.00712	0.010847			1789.7	-0.00638716	-0.0926678	-0.11699
														1377.75	3.00769	0.0109103			1791	0.000170576	-0.0822682	-0.109687
														1378	3.00827	0.0109743			1792.3	0.00652831	-0.0704986	-0.102984
														1378.25	3.00885	0.0110388			1793.5	0.0127047	-0.0583367	-0.0974427
														1378.5	3.00944	0.0111039			1794.8	0.0184624	-0.0467771	-0.0931398
														1378.75	3.01003	0.0111696			1796	0.0235388	-0.0367652	-0.0896986
														1379	3.01062	0.011236			1797.3	0.0275965	-0.0289656	-0.0870957
														1379.25	3.01121	0.0113029			1798.5	0.0301729	-0.0237737	-0.0846546
														1379.5	3.01181	0.0113705			1799.8	0.0313306	-0.0211241	-0.0824517
														1379.75	3.01242	0.0114388			1801	0.031107	-0.0206921	-0.0804105
														1380	3.01302	0.0115077			1802.3	0.0296647	-0.0218825	-0.0787076
														1380.25	3.01363	0.0115772			1803.5	0.0276411	-0.0241406	-0.0776665
														1380.5	3.01425	0.0116475			1804.8	0.0254988	-0.026881	-0.0777636
														1380.75	3.01487	0.0117184			1806.1	0.0239566	-0.0297014	-0.0788607
														1381	3.01549	0.0117899			1807.3	0.0238329	-0.0322695	-0.0805196
														1381.25	3.01612	0.0118622			1808.6	0.0258907	-0.0342899	-0.0822167
														1381.5	3.01675	0.0119352			1809.8	0.030967	-0.035628	-0.0827755
														1381.75	3.01738	0.0120089			1811.1	0.0398248	-0.0361484	-0.0813726
														1382	3.01802	0.0120834			1812.3	0.0530011	-0.0359564	-0.0771315
														1382.25	3.01866	0.0121585			1813.6	0.0702589	-0.0352669	-0.0701286
														1382.5	3.01931	0.0122345			1814.8	0.0911352	-0.0344749	-0.0613874
														1382.75	3.01996	0.0123111			1816.1	0.113793	-0.0340153	-0.0525845
														1383	3.02061	0.0123886			1817.3	0.135869	-0.0343434	-0.0462434
														1383.25	3.02127	0.0124668			1818.6	0.154327	-0.0357138	-0.0446405
														1383.5	3.02194	0.0125458			1819.8	0.166203	-0.0382019	-0.0494994
														1383.75	3.02261	0.0126256			1821.1	0.169461	-0.0415223	-0.0615965
														1384	3.02328	0.0127062			1822.4	0.163419	-0.0451727	-0.0801936
														1384.25	3.02396	0.0127876			1823.6	0.149095	-0.0483808	-0.104052
														1384.5	3.02464	0.0128699			1824.9	0.128353	-0.0503012	-0.13135
														1384.75	3.02532	0.012953			1826.1	0.103329	-0.0503092	-0.160018
														1385	3.02601	0.0130369			1827.4	0.0760871	-0.0480097	-0.188275
														1385.25	3.02671	0.0131218			1828.6	0.0484635	-0.0435877	-0.214304
														1385.5	3.02741	0.0132075			1829.9	0.0217212	-0.0376881	-0.236711
														1385.75	3.02811	0.0132941			1831.1	-0.00320241	-0.0315662	-0.25416
														1386	3.02882	0.0133816			1832.4	-0.0253447	-0.0268666	-0.265737
														1386.25	3.02954	0.0134701			1833.6	-0.0436683	-0.0255047	-0.270666
														1386.5	3.03026	0.0135594			1834.9	-0.0571806	-0.0291951	-0.268583
														1386.75	3.03098	0.0136497			1836.2	-0.0651128	-0.0389955	-0.25935
														1387	3.03171	0.013741			1837.4	-0.0669365	-0.0549036	-0.243199
														1387.25	3.03245	0.0138333			1838.7	-0.0627387	-0.075574	-0.220826
														1387.5	3.03319	0.0139265			1839.9	-0.0531524	-0.098692	-0.193175
														1387.75	3.03393	0.0140208			1841.2	-0.0392846	-0.121442	-0.161702
														1388	3.03468	0.0141161			1842.4	-0.0223083	-0.141311	-0.128141
														1388.25	3.03544	0.0142124			1843.7	-0.00315053	-0.156481	-0.0945383
														1388.5	3.0362	0.0143097			1844.9	0.0177258	-0.166159	-0.0632972
														1388.75	3.03696	0.0144082			1846.2	0.0400836	-0.170359	-0.0372943
														1389	3.03773	0.0145077			1847.4	0.0639599	-0.169907	-0.0188531
														1389.25	3.03851	0.0146083			1848.7	0.0893177	-0.166008	-0.0102502
														1389.5	3.03929	0.0147101			1849.9	0.115894	-0.160236	-0.0127091
														1389.75	3.04008	0.0148129			1851.2	0.143052	-0.154156	-0.0264062
														1390	3.04088	0.014917			1852.5	0.17031	-0.149157	-0.0498033
														1390.25	3.04168	0.0150222			1853.7	0.197486	-0.146115	-0.0798622
														1390.5	3.04248	0.0151285			1855	0.224944	-0.145055	-0.113259
														1390.75	3.04329	0.0152361			1856.2	0.25352	-0.145183	-0.145818
														1391	3.04411	0.015345			1857.5	0.284078	-0.144874	-0.173835
														1391.25	3.04493	0.015455			1858.7	0.316854	-0.142262	-0.194004
														1391.5	3.04576	0.0155664			1860	0.350812	-0.135632	-0.203841
														1391.75	3.0466	0.015679			1861.2	0.383988	-0.12409	-0.20173
														1392	3.04744	0.0157929			1862.5	0.413346	-0.107751	-0.187627
														1392.25	3.04829	0.0159082			1863.7	0.435822	-0.0880287	-0.162976
														1392.5	3.04915	0.0160248			1865	0.44878	-0.0673692	-0.130983
														1392.75	3.05001	0.0161428			1866.3	0.450638	-0.0489396	-0.0957802
														1393	3.05088	0.0162622			1867.5	0.440814	-0.0357876	-0.0613391
														1393.25	3.05175	0.016383			1868.8	0.420072	-0.029808	-0.0307362
														1393.5	3.05263	0.0165052			1870	0.390348	-0.0311361	-0.00519502
														1393.75	3.05352	0.016629			1871.3	0.353806	-0.0380565	0.0157079
														1394	3.05442	0.0167542			1872.5	0.312982	-0.0479446	0.033349
														1394.25	3.05532	0.0168809			1873.8	0.27004	-0.058085	0.0485519
														1394.5	3.05623	0.0170092			1875	0.226616	-0.0665031	0.0612931
														1394.75	3.05715	0.017139			1876.3	0.184174	-0.0719235	0.070796
														1395	3.05807	0.0172704			1877.5	0.143951	-0.0737315	0.0754371
														1395.25	3.059	0.0174035			1878.8	0.106808	-0.0715319	0.07344
														1395.5	3.05994	0.0175382			1880	0.0739846	-0.06512	0.0634811
														1395.75	3.06089	0.0176745			1881.3	0.0466424	-0.0543904	0.044084
														1396	3.06184	0.0178126			1882.6	0.0259001	-0.0395308	0.0141869
														1396.25	3.0628	0.0179524			1883.8	0.0126765	-0.0212089	-0.0264719
														1396.5	3.06377	0.018094			1885.1	0.00743422	-0.000509312	-0.077369
														1396.75	3.06475	0.0182374			1886.3	0.0103106	0.0209026	-0.136228
														1397	3.06573	0.0183826			1887.6	0.0207683	0.0412322	-0.199985
														1397.25	3.06673	0.0185297			1888.8	0.0375447	0.0585441	-0.264884
														1397.5	3.06773	0.0186787			1890.1	0.0589024	0.0711737	-0.327211
														1397.75	3.06874	0.0188296			1891.3	0.0823788	0.0777857	-0.38338
														1398	3.06976	0.0189825			1892.6	0.105037	0.0777153	-0.430597
														1398.25	3.07079	0.0191374			1893.8	0.123913	0.0709272	-0.466896
														1398.5	3.07182	0.0192943			1895.1	0.135471	0.0581568	-0.491483
														1398.75	3.07287	0.0194533			1896.4	0.137128	0.0414864	-0.50403
														1399	3.07392	0.0196145			1897.6	0.127005	0.0239983	-0.503829
														1399.25	3.07498	0.0197777			1898.9	0.104562	0.00942789	-0.488846
														1399.5	3.07605	0.0199432			1900.1	0.0712388	0.00213982	-0.454845
														1399.75	3.07714	0.0201109			1901.4	0.0294966	0.00646942	-0.396072
														1400	3.07823	0.0202809			1902.6	-0.0168271	0.0256813	-0.307141
														1400.25	3.07933	0.0204532			1903.9	-0.0639793	0.0612109	-0.187538
														1400.5	3.08044	0.0206278			1905.1	-0.108233	0.111023	-0.0466167
														1400.75	3.08156	0.0208049			1906.4	-0.146305	0.167852	0.0939862
														1401	3.08269	0.0209845			1907.6	-0.175389	0.218664	0.206227
														1401.25	3.08382	0.0211665			1908.9	-0.193431	0.247194	0.27023
														1401.5	3.08497	0.0213511			1910.2	-0.199073	0.239924	0.283333
														1401.75	3.08613	0.0215383			1911.4	-0.191817	0.192536	0.257374
														1402	3.0873	0.0217281			1912.7	-0.172069	0.112665	0.208977
														1402.25	3.08849	0.0219207			1913.9	-0.140963	0.015377	0.154018
														1402.5	3.08968	0.022116			1915.2	-0.100435	-0.0830334	0.104421
														1402.75	3.09088	0.0223142			1916.4	-0.0530988	-0.170031	0.0680624
														1403	3.0921	0.0225152			1917.7	-0.00264108	-0.238102	0.0475653
														1403.25	3.09332	0.0227191			1918.9	0.0463353	-0.28457	0.0411064
														1403.5	3.09456	0.022926			1920.2	0.088393	-0.31017	0.0429093
														1403.75	3.09581	0.023136			1921.4	0.117869	-0.317638	0.0453504
														1404	3.09707	0.0233491			1922.7	0.130427	-0.310129	0.0412533
														1404.25	3.09834	0.0235654			1923.9	0.125103	-0.290287	0.0253945
														1404.5	3.09962	0.0237849			1925.2	0.106061	-0.259627	-0.00470261
														1404.75	3.10092	0.0240078			1926.5	0.081819	-0.218548	-0.0484997
														1405	3.10223	0.024234			1927.7	0.0635953	-0.166246	-0.102959
														1405.25	3.10355	0.0244636			1929	0.0615531	-0.100616	-0.164356
														1405.5	3.10489	0.0246968			1930.2	0.0832294	-0.0179842	-0.229095
														1405.75	3.10624	0.0249337			1931.5	0.131087	0.0875853	-0.295572
														1406	3.1076	0.0251741			1932.7	0.202764	0.224597	-0.36319
														1406.25	3.10897	0.0254184			1934	0.290121	0.402727	-0.430718
														1406.5	3.11036	0.0256665			1935.2	0.379798	0.626639	-0.494016
														1406.75	3.11176	0.0259185			1936.5	0.455055	0.878668	-0.546104
														1407	3.11318	0.0261745			1937.7	0.501332	1.09968	-0.579232
														1407.25	3.11461	0.0264347			1939	0.511489	1.21631	-0.59002
														1407.5	3.11606	0.026699			1940.3	0.487447	1.21294	-0.582407
														1407.75	3.11752	0.0269676			1941.5	0.436424	1.12625	-0.565495
														1408	3.11899	0.0272406			1942.8	0.366481	0.985881	-0.548383
														1408.25	3.12049	0.0275181			1944	0.284158	0.806393	-0.536291
														1408.5	3.12199	0.0278002			1945.3	0.193115	0.605323	-0.529719
														1408.75	3.12351	0.028087			1946.5	0.0964918	0.404534	-0.523637
														1409	3.12505	0.0283786			1947.8	-0.00245048	0.221764	-0.506154
														1409.25	3.12661	0.0286751			1949	-0.0984941	0.065276	-0.456023
														1409.5	3.12818	0.0289766			1950.3	-0.185596	-0.0640344	-0.34388
														1409.75	3.12977	0.0292832			1951.5	-0.25844	-0.169602	-0.141359
														1410	3.13138	0.0295952			1952.8	-0.315142	-0.256283	0.162944
														1410.25	3.133	0.0299125			1954	-0.357626	-0.328561	0.547185
														1410.5	3.13464	0.0302354			1955.3	-0.389818	-0.389341	0.943188
														1410.75	3.1363	0.0305639			1956.6	-0.41427	-0.439632	1.24099
														1411	3.13798	0.0308983			1957.8	-0.429284	-0.47866	1.32593
														1411.25	3.13967	0.0312385			1959.1	-0.427746	-0.50451	1.16973
														1411.5	3.14139	0.0315849			1960.3	-0.39864	-0.515248	0.882776
														1411.75	3.14313	0.0319375			1961.6	-0.332172	-0.510389	0.600179
														1412	3.14488	0.0322965			1962.8	-0.225936	-0.492677	0.38402
														1412.25	3.14666	0.032662			1964.1	-0.0894881	-0.467747	0.241323
														1412.5	3.14845	0.0330343			1965.3	0.0537882	-0.441985	0.163264
														1412.75	3.15027	0.0334135			1966.6	0.171246	-0.420026	0.143067
														1413	3.15211	0.0337997			1967.8	0.236322	-0.403924	0.182108
														1413.25	3.15397	0.0341932			1969.1	0.24458	-0.393214	0.291211
														1413.5	3.15585	0.0345942			1970.4	0.211738	-0.385815	0.486614
														1413.75	3.15775	0.0350028			1971.6	0.159914	-0.378813	0.765255
														1414	3.15968	0.0354192			1972.9	0.106772	-0.369583	1.03836
														1414.25	3.16163	0.0358437			1974.1	0.0634483	-0.357071	1.1065
														1414.5	3.1636	0.0362765			1975.4	0.036106	-0.342662	0.877502
														1414.75	3.1656	0.0367177			1976.6	0.0278824	-0.32989	0.519443
														1415	3.16763	0.0371677			1977.9	0.0406401	-0.32217	0.209046
														1415.25	3.16967	0.0376266			1979.1	0.0747165	-0.320838	-0.0059131
														1415.5	3.17175	0.0380947			1980.4	0.128674	-0.325408	-0.14271
														1415.75	3.17385	0.0385724			1981.6	0.197051	-0.335697	-0.227679
														1416	3.17597	0.0390597			1982.9	0.267508	-0.352087	-0.280756
														1416.25	3.17813	0.039557			1984.1	0.319885	-0.374305	-0.314435
														1416.5	3.18031	0.0400647			1985.4	0.332642	-0.399395	-0.336322
														1416.75	3.18252	0.0405829			1986.7	0.2961	-0.422016	-0.350539
														1417	3.18476	0.041112			1987.9	0.220477	-0.438114	-0.358468
														1417.25	3.18703	0.0416524			1989.2	0.128534	-0.450684	-0.358725
														1417.5	3.18933	0.0422042			1990.4	0.0423106	-0.471782	-0.346624
														1417.75	3.19166	0.042768			1991.7	-0.0243316	-0.515543	-0.314631
														1418	3.19402	0.0433439			1992.9	-0.0646553	-0.583131	-0.25337
														1418.25	3.19641	0.0439325			1994.2	-0.0761975	-0.642101	-0.154787
														1418.5	3.19884	0.044534			1995.4	-0.0593212	-0.627259	-0.019246
														1418.75	3.20129	0.045149			1996.7	-0.0169634	-0.52585	0.128057
														1419	3.20379	0.0457777			1997.9	0.042713	-0.393708	0.227798
														1419.25	3.20632	0.0464206			1999.2	0.100871	-0.275568	0.228201
														1419.5	3.20888	0.0470782			2000.5	0.124028	-0.193999	0.142704
														1419.75	3.21148	0.0477509
														1420	3.21412	0.0484392
														1420.25	3.21679	0.0491436
														1420.5	3.21951	0.0498646
														1420.75	3.22226	0.0506027
														1421	3.22506	0.0513586
														1421.25	3.22789	0.0521328
														1421.5	3.23077	0.0529259
														1421.75	3.23369	0.0537386
														1422	3.23666	0.0545715
														1422.25	3.23967	0.0554252
														1422.5	3.24273	0.0563007
														1422.75	3.24584	0.0571985
														1423	3.249	0.0581194
														1423.25	3.25221	0.0590644
														1423.5	3.25546	0.0600342
														1423.75	3.25878	0.0610298
														1424	3.26214	0.0620521
														1424.25	3.26556	0.063102
														1424.5	3.26904	0.0641807
														1424.75	3.27258	0.0652891
														1425	3.27617	0.0664284
														1425.25	3.27983	0.0675998
														1425.5	3.28355	0.0688045
														1425.75	3.28734	0.0700438
														1426	3.29119	0.0713191
														1426.25	3.29511	0.0726318
														1426.5	3.2991	0.0739835
														1426.75	3.30316	0.0753756
														1427	3.3073	0.0768098
														1427.25	3.31151	0.078288
														1427.5	3.3158	0.0798118
														1427.75	3.32017	0.0813833
														1428	3.32462	0.0830044
														1428.25	3.32916	0.0846774
														1428.5	3.33378	0.0864044
														1428.75	3.3385	0.0881879
														1429	3.3433	0.0900303
														1429.25	3.34821	0.0919343
														1429.5	3.35321	0.0939028
														1429.75	3.35831	0.0959385
														1430	3.36352	0.0980448
														1430.25	3.36883	0.100225
														1430.5	3.37425	0.102482
														1430.75	3.37979	0.104821
														1431	3.38544	0.107244
														1431.25	3.39122	0.109756
														1431.5	3.39712	0.112362
														1431.75	3.40315	0.115067
														1432	3.40931	0.117874
														1432.25	3.41561	0.12079
														1432.5	3.42206	0.123821
														1432.75	3.42864	0.126971
														1433	3.43538	0.130249
														1433.25	3.44228	0.133659
														1433.5	3.44933	0.137211
														1433.75	3.45655	0.140911
														1434	3.46395	0.144769
														1434.25	3.47152	0.148792
														1434.5	3.47927	0.152991
														1434.75	3.48722	0.157375
														1435	3.49535	0.161956
														1435.25	3.5037	0.166745
														1435.5	3.51225	0.171756
														1435.75	3.52101	0.177
														1436	3.53	0.182495
														1436.25	3.53922	0.188254
														1436.5	3.54867	0.194294
														1436.75	3.55837	0.200635
														1437	3.56832	0.207295
														1437.25	3.57853	0.214296
														1437.5	3.58901	0.221662
														1437.75	3.59977	0.229415
														1438	3.61081	0.237584
														1438.25	3.62213	0.246198
														1438.5	3.63376	0.255288
														1438.75	3.64569	0.264888
														1439	3.65793	0.275036
														1439.25	3.67049	0.285771
														1439.5	3.68337	0.297138
														1439.75	3.69658	0.309184
														1440	3.71011	0.321961
														1440.25	3.72398	0.335527
														1440.5	3.73817	0.349941
														1440.75	3.75269	0.365271
														1441	3.76752	0.381591
														1441.25	3.78266	0.398979
														1441.5	3.79809	0.417522
														1441.75	3.81379	0.437315
														1442	3.82973	0.458458
														1442.25	3.84587	0.481064
														1442.5	3.86217	0.505253
														1442.75	3.87857	0.531154
														1443	3.89499	0.558907
														1443.25	3.91135	0.588663
														1443.5	3.92753	0.620581
														1443.75	3.9434	0.654832
														1444	3.9588	0.691594
														1444.25	3.97352	0.731053
														1444.5	3.98734	0.773397
														1444.75	3.99997	0.818817
														1445	4.01108	0.867498
														1445.25	4.02028	0.919611
														1445.5	4.02711	0.975306
														1445.75	4.03103	1.0347
														1446	4.03145	1.09784
														1446.25	4.02766	1.16473
														1446.5	4.0189	1.23524
														1446.75	4.00433	1.30915
														1447	3.98304	1.38604
														1447.25	3.9541	1.46532
														1447.5	3.91658	1.54616
														1447.75	3.86962	1.62749
														1448	3.81247	1.70793
														1448.25	3.74462	1.78588
														1448.5	3.66584	1.85948
														1448.75	3.57633	1.92668
														1449	3.47672	1.98541
														1449.25	3.36819	2.03361
														1449.5	3.25243	2.06947
														1449.75	3.13158	2.09157
														1450	3.00813	2.09898
														1450.25	2.88476	2.09139
														1450.5	2.76414	2.06914
														1450.75	2.64874	2.03318
														1451	2.54069	1.98496
														1451.25	2.44165	1.92632
														1451.5	2.35278	1.85929
														1451.75	2.27469	1.78597
														1452	2.20755	1.7084
														1452.25	2.15112	1.62841
														1452.5	2.10486	1.54762
														1452.75	2.06804	1.46737
														1453	2.03978	1.38873
														1453.25	2.01916	1.31251
														1453.5	2.00523	1.23931
														1453.75	1.9971	1.16951
														1454	1.99394	1.10336
														1454.25	1.99496	1.04095
														1454.5	1.9995	0.982302
														1454.75	2.00693	0.927349
														1455	2.01675	0.875977
														1455.25	2.02848	0.828034
														1455.5	2.04175	0.783349
														1455.75	2.05621	0.741737
														1456	2.07161	0.703008
														1456.25	2.08769	0.666973
														1456.5	2.10427	0.633448
														1456.75	2.12118	0.602254
														1457	2.13829	0.573223
														1457.25	2.1555	0.546195
														1457.5	2.17271	0.521022
														1457.75	2.18985	0.497563
														1458	2.20686	0.475691
														1458.25	2.22371	0.455286
														1458.5	2.24034	0.436238
														1458.75	2.25674	0.418446
														1459	2.27288	0.401816
														1459.25	2.28876	0.386263
														1459.5	2.30435	0.371709
														1459.75	2.31965	0.358081
														1460	2.33467	0.345314
														1460.25	2.34939	0.333347
														1460.5	2.36383	0.322124
														1460.75	2.37798	0.311596
														1461	2.39186	0.301714
														1461.25	2.40546	0.292437
														1461.5	2.41879	0.283725
														1461.75	2.43186	0.275542
														1462	2.44469	0.267856
														1462.25	2.45727	0.260636
														1462.5	2.46962	0.253854
														1462.75	2.48174	0.247486
														1463	2.49365	0.241507
														1463.25	2.50535	0.235897
														1463.5	2.51685	0.230636
														1463.75	2.52817	0.225706
														1464	2.53931	0.221092
														1464.25	2.55028	0.216777
														1464.5	2.56109	0.21275
														1464.75	2.57175	0.208998
														1465	2.58227	0.20551
														1465.25	2.59265	0.202276
														1465.5	2.60291	0.199287
														1465.75	2.61306	0.196537
														1466	2.6231	0.194019
														1466.25	2.63304	0.191727
														1466.5	2.64289	0.189657
														1466.75	2.65266	0.187804
														1467	2.66236	0.186168
														1467.25	2.672	0.184745
														1467.5	2.68158	0.183536
														1467.75	2.69112	0.182541
														1468	2.70061	0.181762
														1468.25	2.71008	0.181201
														1468.5	2.71952	0.180863
														1468.75	2.72895	0.180754
														1469	2.73837	0.180878
														1469.25	2.7478	0.181247
														1469.5	2.75724	0.181868
														1469.75	2.76669	0.182755
														1470	2.77617	0.183921
														1470.25	2.78568	0.185382
														1470.5	2.79522	0.187158
														1470.75	2.80481	0.189271
														1471	2.81445	0.191745
														1471.25	2.82413	0.19461
														1471.5	2.83387	0.197897
														1471.75	2.84365	0.201645
														1472	2.85347	0.205895
														1472.25	2.86332	0.210695
														1472.5	2.87319	0.2161
														1472.75	2.88305	0.222169
														1473	2.89288	0.228971
														1473.25	2.90261	0.23658
														1473.5	2.91221	0.245077
														1473.75	2.92159	0.254551
														1474	2.93064	0.265094
														1474.25	2.93924	0.276801
														1474.5	2.94722	0.289762
														1474.75	2.95437	0.304058
														1475	2.96043	0.319748
														1475.25	2.9651	0.336854
														1475.5	2.968	0.355341
														1475.75	2.96872	0.375088
														1476	2.9668	0.395858
														1476.25	2.96178	0.417269
														1476.5	2.95324	0.43876
														1476.75	2.94086	0.459586
														1477	2.92452	0.478832
														1477.25	2.90438	0.495472
														1477.5	2.88093	0.508477
														1477.75	2.85503	0.516952
														1478	2.82782	0.520286
														1478.25	2.80063	0.518266
														1478.5	2.77477	0.511117
														1478.75	2.75139	0.49946
														1479	2.73133	0.484195
														1479.25	2.71508	0.466356
														1479.5	2.70279	0.446967
														1479.75	2.69432	0.426942
														1480	2.68937	0.407023
														1480.25	2.6875	0.387766
														1480.5	2.68826	0.369552
														1480.75	2.69119	0.352617
														1481	2.69587	0.337079
														1481.25	2.70193	0.322974
														1481.5	2.70907	0.310281
														1481.75	2.71702	0.298941
														1482	2.72559	0.288875
														1482.25	2.7346	0.279993
														1482.5	2.74392	0.272203
														1482.75	2.75345	0.265414
														1483	2.76312	0.259541
														1483.25	2.77286	0.254503
														1483.5	2.78263	0.250227
														1483.75	2.7924	0.24665
														1484	2.80214	0.243712
														1484.25	2.81183	0.241361
														1484.5	2.82147	0.239553
														1484.75	2.83105	0.238247
														1485	2.84056	0.237408
														1485.25	2.85	0.237007
														1485.5	2.85937	0.237017
														1485.75	2.86869	0.237416
														1486	2.87794	0.238185
														1486.25	2.88713	0.239308
														1486.5	2.89627	0.240772
														1486.75	2.90536	0.242566
														1487	2.91441	0.24468
														1487.25	2.92342	0.24711
														1487.5	2.9324	0.249848
														1487.75	2.94134	0.252894
														1488	2.95026	0.256244
														1488.25	2.95916	0.259898
														1488.5	2.96804	0.263859
														1488.75	2.9769	0.268129
														1489	2.98576	0.272711
														1489.25	2.9946	0.27761
														1489.5	3.00344	0.282833
														1489.75	3.01227	0.288387
														1490	3.0211	0.29428
														1490.25	3.02992	0.300523
														1490.5	3.03874	0.307125
														1490.75	3.04754	0.314099
														1491	3.05634	0.321457
														1491.25	3.06513	0.329213
														1491.5	3.0739	0.337383
														1491.75	3.08265	0.345983
														1492	3.09137	0.355029
														1492.25	3.10006	0.36454
														1492.5	3.10869	0.374537
														1492.75	3.11728	0.385039
														1493	3.12579	0.396068
														1493.25	3.13422	0.407647
														1493.5	3.14254	0.419801
														1493.75	3.15074	0.432553
														1494	3.1588	0.44593
														1494.25	3.16669	0.459958
														1494.5	3.17438	0.474664
														1494.75	3.18183	0.490078
														1495	3.18902	0.506225
														1495.25	3.1959	0.523136
														1495.5	3.20242	0.540837
														1495.75	3.20854	0.559356
														1496	3.21419	0.57872
														1496.25	3.21932	0.598953
														1496.5	3.22385	0.620076
														1496.75	3.22771	0.642111
														1497	3.23082	0.665071
														1497.25	3.23308	0.688966
														1497.5	3.23441	0.713802
														1497.75	3.23468	0.739574
														1498	3.23379	0.76627
														1498.25	3.23161	0.793866
														1498.5	3.22803	0.822326
														1498.75	3.2229	0.8516
														1499	3.21608	0.881622
														1499.25	3.20744	0.912306
														1499.5	3.19682	0.943545
														1499.75	3.1841	0.975211
														1500	3.16913	1.00715
														1500.25	3.15178	1.03919
														1500.5	3.13193	1.07112
														1500.75	3.1095	1.10272
														1501	3.0844	1.13372
														1501.25	3.0566	1.16386
														1501.5	3.02607	1.19283
														1501.75	2.99284	1.22032
														1502	2.957	1.24602
														1502.25	2.91865	1.26959
														1502.5	2.87796	1.29073
														1502.75	2.83516	1.30913
														1503	2.7905	1.32452
														1503.25	2.74431	1.33666
														1503.5	2.69693	1.34536
														1503.75	2.64875	1.35046
														1504	2.60016	1.35188
														1504.25	2.55158	1.34959
														1504.5	2.50342	1.34364
														1504.75	2.45609	1.3341
														1505	2.40996	1.32114
														1505.25	2.36538	1.30496
														1505.5	2.32266	1.28579
														1505.75	2.28205	1.26392
														1506	2.24378	1.23964
														1506.25	2.20799	1.21329
														1506.5	2.17481	1.18517
														1506.75	2.1443	1.15561
														1507	2.11648	1.12491
														1507.25	2.09134	1.09338
														1507.5	2.06882	1.06129
														1507.75	2.04885	1.02888
														1508	2.03134	0.996391
														1508.25	2.01615	0.964015
														1508.5	2.00316	0.931928
														1508.75	1.99224	0.90028
														1509	1.98324	0.869195
														1509.25	1.97601	0.838777
														1509.5	1.97043	0.809109
														1509.75	1.96633	0.780255
														1510	1.9636	0.752262
														1510.25	1.9621	0.725166
														1510.5	1.96172	0.698986
														1510.75	1.96233	0.673735
														1511	1.96384	0.649414
														1511.25	1.96615	0.626018
														1511.5	1.96916	0.603536
														1511.75	1.9728	0.58195
														1512	1.97698	0.561241
														1512.25	1.98164	0.541386
														1512.5	1.98672	0.522359
														1512.75	1.99215	0.504132
														1513	1.99789	0.486678
														1513.25	2.00389	0.469967
														1513.5	2.01011	0.453971
														1513.75	2.01652	0.43866
														1514	2.02307	0.424005
														1514.25	2.02974	0.409978
														1514.5	2.0365	0.396552
														1514.75	2.04334	0.383699
														1515	2.05022	0.371392
														1515.25	2.05713	0.359608
														1515.5	2.06405	0.348321
														1515.75	2.07097	0.337509
														1516	2.07788	0.327148
														1516.25	2.08476	0.317217
														1516.5	2.09161	0.307697
														1516.75	2.09841	0.298566
														1517	2.10516	0.289807
														1517.25	2.11186	0.281402
														1517.5	2.11849	0.273334
														1517.75	2.12505	0.265587
														1518	2.13155	0.258146
														1518.25	2.13797	0.250996
														1518.5	2.14431	0.244124
														1518.75	2.15058	0.237516
														1519	2.15676	0.231161
														1519.25	2.16286	0.225045
														1519.5	2.16888	0.21916
														1519.75	2.17481	0.213493
														1520	2.18066	0.208034
														1520.25	2.18642	0.202775
														1520.5	2.1921	0.197706
														1520.75	2.19769	0.192819
														1521	2.20321	0.188105
														1521.25	2.20863	0.183558
														1521.5	2.21398	0.179168
														1521.75	2.21924	0.174931
														1522	2.22442	0.170838
														1522.25	2.22952	0.166885
														1522.5	2.23454	0.163064
														1522.75	2.23949	0.159371
														1523	2.24435	0.155799
														1523.25	2.24914	0.152344
														1523.5	2.25386	0.149001
														1523.75	2.2585	0.145765
														1524	2.26307	0.142632
														1524.25	2.26756	0.139598
														1524.5	2.27199	0.136659
														1524.75	2.27635	0.133811
														1525	2.28064	0.13105
														1525.25	2.28486	0.128373
														1525.5	2.28902	0.125777
														1525.75	2.29312	0.123258
														1526	2.29715	0.120814
														1526.25	2.30112	0.118441
														1526.5	2.30503	0.116138
														1526.75	2.30888	0.113901
														1527	2.31267	0.111727
														1527.25	2.3164	0.109616
														1527.5	2.32008	0.107564
														1527.75	2.32371	0.105568
														1528	2.32728	0.103628
														1528.25	2.33079	0.101741
														1528.5	2.33426	0.0999058
														1528.75	2.33767	0.0981195
														1529	2.34104	0.096381
														1529.25	2.34435	0.0946884
														1529.5	2.34762	0.0930403
														1529.75	2.35084	0.0914352
														1530	2.35402	0.0898715
														1530.25	2.35715	0.0883479
														1530.5	2.36024	0.086863
														1530.75	2.36328	0.0854155
														1531	2.36628	0.0840042
														1531.25	2.36924	0.082628
														1531.5	2.37216	0.0812856
														1531.75	2.37504	0.0799761
														1532	2.37788	0.0786982
														1532.25	2.38068	0.0774511
														1532.5	2.38344	0.0762338
														1532.75	2.38617	0.0750453
														1533	2.38885	0.0738847
														1533.25	2.39151	0.0727512
														1533.5	2.39413	0.0716439
														1533.75	2.39671	0.0705621
														1534	2.39926	0.0695049
														1534.25	2.40178	0.0684717
														1534.5	2.40427	0.0674616
														1534.75	2.40672	0.0664741
														1535	2.40914	0.0655085
														1535.25	2.41154	0.0645641
														1535.5	2.4139	0.0636403
														1535.75	2.41623	0.0627365
														1536	2.41853	0.0618522
														1536.25	2.42081	0.0609867
														1536.5	2.42306	0.0601396
														1536.75	2.42528	0.0593104
														1537	2.42747	0.0584985
														1537.25	2.42964	0.0577034
														1537.5	2.43178	0.0569248
														1537.75	2.43389	0.0561621
														1538	2.43598	0.0554149
														1538.25	2.43805	0.0546829
														1538.5	2.44009	0.0539655
														1538.75	2.44211	0.0532624
														1539	2.4441	0.0525733
														1539.25	2.44607	0.0518977
														1539.5	2.44802	0.0512354
														1539.75	2.44995	0.0505859
														1540	2.45185	0.0499489
														1540.25	2.45373	0.0493241
														1540.5	2.4556	0.0487113
														1540.75	2.45744	0.04811
														1541	2.45926	0.0475201
														1541.25	2.46106	0.0469411
														1541.5	2.46284	0.0463729
														1541.75	2.4646	0.0458152
														1542	2.46635	0.0452678
														1542.25	2.46807	0.0447303
														1542.5	2.46977	0.0442025
														1542.75	2.47146	0.0436843
														1543	2.47313	0.0431753
														1543.25	2.47478	0.0426754
														1543.5	2.47642	0.0421843
														1543.75	2.47804	0.0417018
														1544	2.47964	0.0412277
														1544.25	2.48122	0.0407619
														1544.5	2.48279	0.0403042
														1544.75	2.48434	0.0398542
														1545	2.48588	0.039412
														1545.25	2.4874	0.0389772
														1545.5	2.48891	0.0385498
														1545.75	2.4904	0.0381296
														1546	2.49187	0.0377163
														1546.25	2.49333	0.0373099
														1546.5	2.49478	0.0369102
														1546.75	2.49621	0.0365171
														1547	2.49763	0.0361303
														1547.25	2.49904	0.0357499
														1547.5	2.50043	0.0353755
														1547.75	2.50181	0.0350072
														1548	2.50317	0.0346447
														1548.25	2.50453	0.0342879
														1548.5	2.50587	0.0339368
														1548.75	2.50719	0.0335912
														1549	2.50851	0.033251
														1549.25	2.50981	0.032916
														1549.5	2.5111	0.0325863
														1549.75	2.51238	0.0322615
														1550	2.51364	0.0319418
														1550.25	2.5149	0.0316269
														1550.5	2.51614	0.0313167
														1550.75	2.51738	0.0310112
														1551	2.5186	0.0307103
														1551.25	2.51981	0.0304138
														1551.5	2.52101	0.0301218
														1551.75	2.5222	0.029834
														1552	2.52338	0.0295504
														1552.25	2.52454	0.029271
														1552.5	2.5257	0.0289956
														1552.75	2.52685	0.0287242
														1553	2.52799	0.0284567
														1553.25	2.52912	0.028193
														1553.5	2.53024	0.0279331
														1553.75	2.53135	0.0276768
														1554	2.53245	0.0274241
														1554.25	2.53354	0.027175
														1554.5	2.53462	0.0269293
														1554.75	2.53569	0.0266871
														1555	2.53675	0.0264482
														1555.25	2.53781	0.0262125
														1555.5	2.53885	0.0259801
														1555.75	2.53989	0.0257509
														1556	2.54092	0.0255247
														1556.25	2.54194	0.0253016
														1556.5	2.54295	0.0250815
														1556.75	2.54396	0.0248643
														1557	2.54495	0.02465
														1557.25	2.54594	0.0244386
														1557.5	2.54692	0.0242299
														1557.75	2.54789	0.024024
														1558	2.54886	0.0238207
														1558.25	2.54981	0.0236201
														1558.5	2.55076	0.0234221
														1558.75	2.5517	0.0232266
														1559	2.55264	0.0230336
														1559.25	2.55357	0.0228431
														1559.5	2.55449	0.022655
														1559.75	2.5554	0.0224693
														1560	2.55631	0.0222859
														1560.25	2.5572	0.0221048
														1560.5	2.5581	0.021926
														1560.75	2.55898	0.0217494
														1561	2.55986	0.0215749
														1561.25	2.56073	0.0214027
														1561.5	2.5616	0.0212325
														1561.75	2.56246	0.0210644
														1562	2.56331	0.0208983
														1562.25	2.56416	0.0207343
														1562.5	2.565	0.0205722
														1562.75	2.56584	0.0204121
														1563	2.56666	0.0202539
														1563.25	2.56749	0.0200976
														1563.5	2.5683	0.0199431
														1563.75	2.56911	0.0197904
														1564	2.56992	0.0196396
														1564.25	2.57072	0.0194905
														1564.5	2.57151	0.0193431
														1564.75	2.5723	0.0191975
														1565	2.57308	0.0190535
														1565.25	2.57386	0.0189112
														1565.5	2.57463	0.0187705
														1565.75	2.5754	0.0186314
														1566	2.57616	0.018494
														1566.25	2.57691	0.018358
														1566.5	2.57766	0.0182236
														1566.75	2.57841	0.0180907
														1567	2.57915	0.0179593
														1567.25	2.57988	0.0178294
														1567.5	2.58061	0.0177009
														1567.75	2.58134	0.0175738
														1568	2.58206	0.0174481
														1568.25	2.58277	0.0173238
														1568.5	2.58348	0.0172009
														1568.75	2.58419	0.0170793
														1569	2.58489	0.016959
														1569.25	2.58558	0.01684
														1569.5	2.58628	0.0167223
														1569.75	2.58696	0.0166059
														1570	2.58765	0.0164907
														1570.25	2.58832	0.0163767
														1570.5	2.589	0.016264
														1570.75	2.58967	0.0161524
														1571	2.59033	0.016042
														1571.25	2.59099	0.0159327
														1571.5	2.59165	0.0158247
														1571.75	2.5923	0.0157177
														1572	2.59295	0.0156118
														1572.25	2.59359	0.015507
														1572.5	2.59423	0.0154034
														1572.75	2.59487	0.0153007
														1573	2.5955	0.0151991
														1573.25	2.59613	0.0150986
														1573.5	2.59675	0.0149991
														1573.75	2.59738	0.0149006
														1574	2.59799	0.014803
														1574.25	2.5986	0.0147065
														1574.5	2.59921	0.0146109
														1574.75	2.59982	0.0145163
														1575	2.60042	0.0144226
														1575.25	2.60102	0.0143298
														1575.5	2.60161	0.014238
														1575.75	2.6022	0.014147
														1576	2.60279	0.014057
														1576.25	2.60337	0.0139678
														1576.5	2.60395	0.0138795
														1576.75	2.60453	0.013792
														1577	2.6051	0.0137054
														1577.25	2.60567	0.0136197
														1577.5	2.60624	0.0135347
														1577.75	2.6068	0.0134506
														1578	2.60736	0.0133672
														1578.25	2.60792	0.0132847
														1578.5	2.60847	0.0132029
														1578.75	2.60902	0.0131219
														1579	2.60957	0.0130417
														1579.25	2.61011	0.0129622
														1579.5	2.61065	0.0128835
														1579.75	2.61119	0.0128055
														1580	2.61172	0.0127282
														1580.25	2.61225	0.0126516
														1580.5	2.61278	0.0125758
														1580.75	2.61331	0.0125006
														1581	2.61383	0.0124261
														1581.25	2.61435	0.0123523
														1581.5	2.61486	0.0122792
														1581.75	2.61538	0.0122068
														1582	2.61589	0.012135
														1582.25	2.61639	0.0120638
														1582.5	2.6169	0.0119933
														1582.75	2.6174	0.0119234
														1583	2.6179	0.0118541
														1583.25	2.6184	0.0117855
														1583.5	2.61889	0.0117174
														1583.75	2.61938	0.01165
														1584	2.61987	0.0115832
														1584.25	2.62036	0.0115169
														1584.5	2.62084	0.0114512
														1584.75	2.62132	0.0113861
														1585	2.6218	0.0113216
														1585.25	2.62227	0.0112576
														1585.5	2.62274	0.0111942
														1585.75	2.62321	0.0111313
														1586	2.62368	0.011069
														1586.25	2.62415	0.0110072
														1586.5	2.62461	0.0109459
														1586.75	2.62507	0.0108852
														1587	2.62553	0.0108249
														1587.25	2.62598	0.0107652
														1587.5	2.62644	0.010706
														1587.75	2.62689	0.0106473
														1588	2.62734	0.0105891
														1588.25	2.62778	0.0105313
														1588.5	2.62823	0.0104741
														1588.75	2.62867	0.0104173
														1589	2.62911	0.010361
														1589.25	2.62954	0.0103051
														1589.5	2.62998	0.0102497
														1589.75	2.63041	0.0101948
														1590	2.63084	0.0101403
														1590.25	2.63127	0.0100863
														1590.5	2.63169	0.0100327
														1590.75	2.63212	0.00997955
														1591	2.63254	0.00992682
														1591.25	2.63296	0.00987452
														1591.5	2.63338	0.00982265
														1591.75	2.63379	0.00977119
														1592	2.63421	0.00972014
														1592.25	2.63462	0.0096695
														1592.5	2.63503	0.00961926
														1592.75	2.63543	0.00956942
														1593	2.63584	0.00951998
														1593.25	2.63624	0.00947092
														1593.5	2.63664	0.00942226
														1593.75	2.63704	0.00937398
														1594	2.63744	0.00932607
														1594.25	2.63783	0.00927854
														1594.5	2.63823	0.00923138
														1594.75	2.63862	0.00918458
														1595	2.63901	0.00913815
														1595.25	2.63939	0.00909208
														1595.5	2.63978	0.00904636
														1595.75	2.64016	0.009001
														1596	2.64055	0.00895598
														1596.25	2.64093	0.0089113
														1596.5	2.64131	0.00886697
														1596.75	2.64168	0.00882297
														1597	2.64206	0.00877931
														1597.25	2.64243	0.00873598
														1597.5	2.6428	0.00869297
														1597.75	2.64317	0.00865029
														1598	2.64354	0.00860792
														1598.25	2.64391	0.00856588
														1598.5	2.64427	0.00852415
														1598.75	2.64463	0.00848273
														1599	2.64499	0.00844161
														1599.25	2.64535	0.0084008
														1599.5	2.64571	0.0083603
														1599.75	2.64607	0.00832009
														1600	2.64642	0.00828017
														1600.25	2.64677	0.00824055
														1600.5	2.64712	0.00820122
														1600.75	2.64747	0.00816217
														1601	2.64782	0.00812341
														1601.25	2.64817	0.00808493
														1601.5	2.64851	0.00804673
														1601.75	2.64886	0.0080088
														1602	2.6492	0.00797115
														1602.25	2.64954	0.00793376
														1602.5	2.64988	0.00789665
														1602.75	2.65022	0.0078598
														1603	2.65055	0.00782321
														1603.25	2.65089	0.00778688
														1603.5	2.65122	0.00775081
														1603.75	2.65155	0.007715
														1604	2.65188	0.00767943
														1604.25	2.65221	0.00764412
														1604.5	2.65253	0.00760906
														1604.75	2.65286	0.00757424
														1605	2.65318	0.00753966
														1605.25	2.65351	0.00750533
														1605.5	2.65383	0.00747123
														1605.75	2.65415	0.00743737
														1606	2.65447	0.00740374
														1606.25	2.65478	0.00737035
														1606.5	2.6551	0.00733718
														1606.75	2.65541	0.00730425
														1607	2.65573	0.00727154
														1607.25	2.65604	0.00723905
														1607.5	2.65635	0.00720678
														1607.75	2.65666	0.00717474
														1608	2.65696	0.00714291
														1608.25	2.65727	0.00711129
														1608.5	2.65758	0.00707989
														1608.75	2.65788	0.0070487
														1609	2.65818	0.00701772
														1609.25	2.65848	0.00698695
														1609.5	2.65878	0.00695638
														1609.75	2.65908	0.00692602
														1610	2.65938	0.00689586
														1610.25	2.65967	0.0068659
														1610.5	2.65997	0.00683614
														1610.75	2.66026	0.00680657
														1611	2.66056	0.0067772
														1611.25	2.66085	0.00674803
														1611.5	2.66114	0.00671904
														1611.75	2.66143	0.00669025
														1612	2.66171	0.00666164
														1612.25	2.662	0.00663322
														1612.5	2.66229	0.00660498
														1612.75	2.66257	0.00657693
														1613	2.66285	0.00654906
														1613.25	2.66313	0.00652136
														1613.5	2.66342	0.00649385
														1613.75	2.6637	0.00646651
														1614	2.66397	0.00643935
														1614.25	2.66425	0.00641237
														1614.5	2.66453	0.00638555
														1614.75	2.6648	0.00635891
														1615	2.66508	0.00633243
														1615.25	2.66535	0.00630613
														1615.5	2.66562	0.00627999
														1615.75	2.66589	0.00625401
														1616	2.66616	0.0062282
														1616.25	2.66643	0.00620255
														1616.5	2.6667	0.00617706
														1616.75	2.66696	0.00615173
														1617	2.66723	0.00612656
														1617.25	2.66749	0.00610155
														1617.5	2.66776	0.00607669
														1617.75	2.66802	0.00605199
														1618	2.66828	0.00602744
														1618.25	2.66854	0.00600304
														1618.5	2.6688	0.00597879
														1618.75	2.66906	0.00595469
														1619	2.66932	0.00593074
														1619.25	2.66957	0.00590693
														1619.5	2.66983	0.00588327
														1619.75	2.67008	0.00585976
														1620	2.67034	0.00583638
														1620.25	2.67059	0.00581315
														1620.5	2.67084	0.00579006
														1620.75	2.67109	0.00576711
														1621	2.67134	0.0057443
														1621.25	2.67159	0.00572163
														1621.5	2.67184	0.00569909
														1621.75	2.67208	0.00567668
														1622	2.67233	0.00565441
														1622.25	2.67257	0.00563228
														1622.5	2.67282	0.00561027
														1622.75	2.67306	0.0055884
														1623	2.6733	0.00556666
														1623.25	2.67354	0.00554504
														1623.5	2.67378	0.00552355
														1623.75	2.67402	0.00550219
														1624	2.67426	0.00548096
														1624.25	2.6745	0.00545985
														1624.5	2.67473	0.00543886
														1624.75	2.67497	0.005418
														1625	2.67521	0.00539725
														1625.25	2.67544	0.00537663
														1625.5	2.67567	0.00535613
														1625.75	2.67591	0.00533575
														1626	2.67614	0.00531548
														1626.25	2.67637	0.00529534
														1626.5	2.6766	0.0052753
														1626.75	2.67683	0.00525539
														1627	2.67705	0.00523559
														1627.25	2.67728	0.0052159
														1627.5	2.67751	0.00519632
														1627.75	2.67773	0.00517686
														1628	2.67796	0.0051575
														1628.25	2.67818	0.00513826
														1628.5	2.67841	0.00511912
														1628.75	2.67863	0.0051001
														1629	2.67885	0.00508118
														1629.25	2.67907	0.00506237
														1629.5	2.67929	0.00504366
														1629.75	2.67951	0.00502506
														1630	2.67973	0.00500656
														1630.25	2.67995	0.00498817
														1630.5	2.68016	0.00496988
														1630.75	2.68038	0.00495169
														1631	2.6806	0.0049336
														1631.25	2.68081	0.00491562
														1631.5	2.68102	0.00489773
														1631.75	2.68124	0.00487994
														1632	2.68145	0.00486225
														1632.25	2.68166	0.00484466
														1632.5	2.68187	0.00482716
														1632.75	2.68208	0.00480976
														1633	2.68229	0.00479246
														1633.25	2.6825	0.00477525
														1633.5	2.68271	0.00475813
														1633.75	2.68292	0.00474111
														1634	2.68312	0.00472417
														1634.25	2.68333	0.00470734
														1634.5	2.68353	0.00469059
														1634.75	2.68374	0.00467393
														1635	2.68394	0.00465736
														1635.25	2.68415	0.00464088
														1635.5	2.68435	0.00462449
														1635.75	2.68455	0.00460819
														1636	2.68475	0.00459198
														1636.25	2.68495	0.00457585
														1636.5	2.68515	0.00455981
														1636.75	2.68535	0.00454385
														1637	2.68555	0.00452798
														1637.25	2.68575	0.00451219
														1637.5	2.68594	0.00449649
														1637.75	2.68614	0.00448087
														1638	2.68633	0.00446533
														1638.25	2.68653	0.00444987
														1638.5	2.68672	0.0044345
														1638.75	2.68692	0.0044192
														1639	2.68711	0.00440398
														1639.25	2.6873	0.00438885
														1639.5	2.68749	0.00437379
														1639.75	2.68769	0.00435881
														1640	2.68788	0.00434391
														1640.25	2.68807	0.00432909
														1640.5	2.68826	0.00431434
														1640.75	2.68844	0.00429967
														1641	2.68863	0.00428508
														1641.25	2.68882	0.00427056
														1641.5	2.68901	0.00425612
														1641.75	2.68919	0.00424175
														1642	2.68938	0.00422745
														1642.25	2.68956	0.00421323
														1642.5	2.68975	0.00419907
														1642.75	2.68993	0.004185
														1643	2.69011	0.00417099
														1643.25	2.6903	0.00415705
														1643.5	2.69048	0.00414319
														1643.75	2.69066	0.00412939
														1644	2.69084	0.00411566
														1644.25	2.69102	0.00410201
														1644.5	2.6912	0.00408842
														1644.75	2.69138	0.0040749
														1645	2.69156	0.00406145
														1645.25	2.69174	0.00404806
														1645.5	2.69191	0.00403475
														1645.75	2.69209	0.00402149
														1646	2.69227	0.00400831
														1646.25	2.69244	0.00399519
														1646.5	2.69262	0.00398213
														1646.75	2.69279	0.00396914
														1647	2.69297	0.00395622
														1647.25	2.69314	0.00394336
														1647.5	2.69331	0.00393056
														1647.75	2.69349	0.00391782
														1648	2.69366	0.00390515
														1648.25	2.69383	0.00389254
														1648.5	2.694	0.00387999
														1648.75	2.69417	0.0038675
														1649	2.69434	0.00385508
														1649.25	2.69451	0.00384271
														1649.5	2.69468	0.0038304
														1649.75	2.69485	0.00381816
														1650	2.69501	0.00380597
														1650.25	2.69518	0.00379384
														1650.5	2.69535	0.00378177
														1650.75	2.69551	0.00376976
														1651	2.69568	0.00375781
														1651.25	2.69584	0.00374591
														1651.5	2.69601	0.00373407
														1651.75	2.69617	0.00372229
														1652	2.69634	0.00371056
														1652.25	2.6965	0.00369889
														1652.5	2.69666	0.00368728
														1652.75	2.69682	0.00367572
														1653	2.69699	0.00366421
														1653.25	2.69715	0.00365276
														1653.5	2.69731	0.00364137
														1653.75	2.69747	0.00363003
														1654	2.69763	0.00361874
														1654.25	2.69779	0.0036075
														1654.5	2.69794	0.00359632
														1654.75	2.6981	0.00358519
														1655	2.69826	0.00357411
														1655.25	2.69842	0.00356309
														1655.5	2.69857	0.00355211
														1655.75	2.69873	0.00354119
														1656	2.69889	0.00353032
														1656.25	2.69904	0.0035195
														1656.5	2.6992	0.00350873
														1656.75	2.69935	0.003498
														1657	2.69951	0.00348733
														1657.25	2.69966	0.00347671
														1657.5	2.69981	0.00346614
														1657.75	2.69997	0.00345561
														1658	2.70012	0.00344513
														1658.25	2.70027	0.00343471
														1658.5	2.70042	0.00342432
														1658.75	2.70057	0.00341399
														1659	2.70072	0.0034037
														1659.25	2.70087	0.00339347
														1659.5	2.70102	0.00338327
														1659.75	2.70117	0.00337313
														1660	2.70132	0.00336303
														1660.25	2.70147	0.00335297
														1660.5	2.70162	0.00334296
														1660.75	2.70176	0.003333
														1661	2.70191	0.00332308
														1661.25	2.70206	0.00331321
														1661.5	2.7022	0.00330338
														1661.75	2.70235	0.00329359
														1662	2.70249	0.00328385
														1662.25	2.70264	0.00327415
														1662.5	2.70278	0.0032645
														1662.75	2.70293	0.00325489
														1663	2.70307	0.00324532
														1663.25	2.70321	0.00323579
														1663.5	2.70336	0.00322631
														1663.75	2.7035	0.00321687
														1664	2.70364	0.00320747
														1664.25	2.70378	0.00319811
														1664.5	2.70392	0.00318879
														1664.75	2.70406	0.00317951
														1665	2.7042	0.00317028
														1665.25	2.70434	0.00316108
														1665.5	2.70448	0.00315193
														1665.75	2.70462	0.00314281
														1666	2.70476	0.00313374
														1666.25	2.7049	0.0031247
														1666.5	2.70504	0.00311571
														1666.75	2.70518	0.00310675
														1667	2.70531	0.00309784
														1667.25	2.70545	0.00308896
														1667.5	2.70559	0.00308012
														1667.75	2.70572	0.00307131
														1668	2.70586	0.00306255
														1668.25	2.70599	0.00305382
														1668.5	2.70613	0.00304514
														1668.75	2.70626	0.00303648
														1669	2.7064	0.00302787
														1669.25	2.70653	0.00301929
														1669.5	2.70667	0.00301075
														1669.75	2.7068	0.00300225
														1670	2.70693	0.00299378
														1670.25	2.70706	0.00298535
														1670.5	2.7072	0.00297696
														1670.75	2.70733	0.0029686
														1671	2.70746	0.00296027
														1671.25	2.70759	0.00295198
														1671.5	2.70772	0.00294373
														1671.75	2.70785	0.00293551
														1672	2.70798	0.00292732
														1672.25	2.70811	0.00291917
														1672.5	2.70824	0.00291106
														1672.75	2.70837	0.00290298
														1673	2.7085	0.00289493
														1673.25	2.70863	0.00288692
														1673.5	2.70875	0.00287894
														1673.75	2.70888	0.00287099
														1674	2.70901	0.00286307
														1674.25	2.70914	0.00285519
														1674.5	2.70926	0.00284735
														1674.75	2.70939	0.00283953
														1675	2.70951	0.00283175
														1675.25	2.70964	0.002824
														1675.5	2.70976	0.00281628
														1675.75	2.70989	0.00280859
														1676	2.71001	0.00280094
														1676.25	2.71014	0.00279331
														1676.5	2.71026	0.00278572
														1676.75	2.71039	0.00277816
														1677	2.71051	0.00277063
														1677.25	2.71063	0.00276313
														1677.5	2.71075	0.00275566
														1677.75	2.71088	0.00274822
														1678	2.711	0.00274081
														1678.25	2.71112	0.00273344
														1678.5	2.71124	0.00272609
														1678.75	2.71136	0.00271877
														1679	2.71148	0.00271148
														1679.25	2.7116	0.00270422
														1679.5	2.71172	0.00269699
														1679.75	2.71184	0.00268979
														1680	2.71196	0.00268262
														1680.25	2.71208	0.00267548
														1680.5	2.7122	0.00266837
														1680.75	2.71232	0.00266128
														1681	2.71244	0.00265422
														1681.25	2.71255	0.00264719
														1681.5	2.71267	0.00264019
														1681.75	2.71279	0.00263322
														1682	2.71291	0.00262628
														1682.25	2.71302	0.00261936
														1682.5	2.71314	0.00261247
														1682.75	2.71326	0.00260561
														1683	2.71337	0.00259877
														1683.25	2.71349	0.00259197
														1683.5	2.7136	0.00258519
														1683.75	2.71372	0.00257843
														1684	2.71383	0.0025717
														1684.25	2.71395	0.002565
														1684.5	2.71406	0.00255833
														1684.75	2.71417	0.00255168
														1685	2.71429	0.00254506
														1685.25	2.7144	0.00253846
														1685.5	2.71451	0.00253189
														1685.75	2.71462	0.00252535
														1686	2.71474	0.00251883
														1686.25	2.71485	0.00251233
														1686.5	2.71496	0.00250586
														1686.75	2.71507	0.00249942
														1687	2.71518	0.002493
														1687.25	2.71529	0.00248661
														1687.5	2.7154	0.00248024
														1687.75	2.71552	0.00247389
														1688	2.71563	0.00246757
														1688.25	2.71574	0.00246128
														1688.5	2.71584	0.00245501
														1688.75	2.71595	0.00244876
														1689	2.71606	0.00244254
														1689.25	2.71617	0.00243634
														1689.5	2.71628	0.00243016
														1689.75	2.71639	0.00242401
														1690	2.7165	0.00241788
														1690.25	2.7166	0.00241178
														1690.5	2.71671	0.00240569
														1690.75	2.71682	0.00239963
														1691	2.71692	0.0023936
														1691.25	2.71703	0.00238759
														1691.5	2.71714	0.0023816
														1691.75	2.71724	0.00237563
														1692	2.71735	0.00236968
														1692.25	2.71746	0.00236376
														1692.5	2.71756	0.00235786
														1692.75	2.71767	0.00235198
														1693	2.71777	0.00234613
														1693.25	2.71787	0.00234029
														1693.5	2.71798	0.00233448
														1693.75	2.71808	0.00232869
														1694	2.71819	0.00232292
														1694.25	2.71829	0.00231718
														1694.5	2.71839	0.00231145
														1694.75	2.7185	0.00230575
														1695	2.7186	0.00230006
														1695.25	2.7187	0.0022944
														1695.5	2.7188	0.00228876
														1695.75	2.71891	0.00228314
														1696	2.71901	0.00227754
														1696.25	2.71911	0.00227196
														1696.5	2.71921	0.0022664
														1696.75	2.71931	0.00226087
														1697	2.71941	0.00225535
														1697.25	2.71951	0.00224985
														1697.5	2.71961	0.00224438
														1697.75	2.71971	0.00223892
														1698	2.71981	0.00223348
														1698.25	2.71991	0.00222807
														1698.5	2.72001	0.00222267
														1698.75	2.72011	0.00221729
														1699	2.72021	0.00221194
														1699.25	2.72031	0.0022066
[truncated: 403 more rows]

## Sheet: Figure 4
	Panel a	Experiment				Panel a	Simulation
	Molecular thickness	Delta_vib	Delta_tr			mol. thickness	Delta_vib	Delta_tr
	nm	arb.u.	arb.u.			nm	arb.u.	arb.u.
							delta tr sim convoluted	/1.5 delta convoluted
	10	0.076	--			1	0.0005	0.0205333
	20	0.086	--			2	0.0013	0.0316
	40	0.1117	0.027			5	0.0035	0.0524667
	60	0.102	0.0396			10	0.0071	0.0678
	80	0.111	0.0507			20	0.0144	0.0831333
	100	0.127	0.0807			40	0.0288	0.0998
						60	0.0425	0.109133
						80	0.056	0.117333
						100	0.0696	0.1236
	Panel b	Experiment				Panel b	Simulation
	Molecular thickness	ratio				mol. thickness	ratio
	nm					nm
							/1.5 ratio convoluted
	10	--				1	41.0667
	20	--				2	24.3077
	40	4.13704				5	14.9905
	60	2.57576				10	9.5493
	80	2.18935				20	5.77315
	100	1.57373				40	3.46528
						60	2.56784
						80	2.09524
						100	1.77586

## Sheet: Figure 5
	Panel a							Panel b
		Molecular thickness (nm)							Molecular thickness (nm)
	Frequency	2	10	40	100			Frequency	2	10	40	100
	cm^{-1}							cm^{-1}
	1350	0.99448	0.970927	0.905298	0.84033			1350	0.099999	0.099992	0.099932	0.099647
	1351	0.994861	0.972586	0.910357	0.848465			1351	0.099999	0.099992	0.099932	0.099645
	1352	0.995262	0.974339	0.915748	0.857201			1352	0.099999	0.099992	0.099931	0.099643
	1353	0.995682	0.976193	0.921499	0.866593			1353	0.099999	0.099992	0.099931	0.099642
	1354	0.996124	0.978153	0.927635	0.876701			1354	0.099999	0.099992	0.09993	0.09964
	1355	0.996587	0.980225	0.934184	0.887585			1355	0.099999	0.099992	0.09993	0.099638
	1356	0.997076	0.982412	0.941166	0.899298			1356	0.099999	0.099992	0.099929	0.099636
	1357	0.997594	0.984713	0.948592	0.911879			1357	0.099999	0.099992	0.099929	0.099634
	1358	0.998152	0.987123	0.95645	0.925328			1358	0.099999	0.099992	0.099928	0.099632
	1359	0.998767	0.989623	0.964694	0.939586			1359	0.099999	0.099991	0.099928	0.09963
	1360	0.99946	0.992186	0.973235	0.95451			1360	0.099999	0.099991	0.099927	0.099628
	1361	1.00022	0.994782	0.981973	0.96993			1361	0.099999	0.099991	0.099926	0.099625
	1362	1.00086	0.997416	0.990918	0.985853			1362	0.099999	0.099991	0.099926	0.099623
	1363	1.00095	1.00016	1.00028	1.00264			1363	0.099999	0.099991	0.099925	0.099621
	1364	1.00008	1.00307	1.01031	1.02071			1364	0.099999	0.099991	0.099924	0.099618
	1365	0.998579	1.00613	1.02098	1.04008			1365	0.099999	0.099991	0.099924	0.099616
	1366	0.997058	1.00931	1.03211	1.0604			1366	0.099999	0.099991	0.099923	0.099614
	1367	0.995354	1.01258	1.04352	1.08115			1367	0.099999	0.09999	0.099922	0.099611
	1368	0.992891	1.01594	1.05503	1.10177			1368	0.099999	0.09999	0.099922	0.099609
	1369	0.989707	1.01935	1.06637	1.1216			1369	0.099999	0.09999	0.099921	0.099606
	1370	0.986328	1.02274	1.07724	1.13994			1370	0.099999	0.09999	0.09992	0.099603
	1371	0.983171	1.02609	1.08737	1.15612			1371	0.099999	0.09999	0.099919	0.0996
	1372	0.980137	1.02939	1.09647	1.1695			1372	0.099998	0.09999	0.099918	0.099598
	1373	0.976709	1.03238	1.10399	1.17917			1373	0.099998	0.09999	0.099918	0.099595
	1374	0.972722	1.03472	1.1093	1.18424			1374	0.099998	0.099989	0.099917	0.099592
	1375	0.968603	1.0362	1.11192	1.18413			1375	0.099998	0.099989	0.099916	0.099589
	1376	0.965233	1.0364	1.11111	1.17792			1376	0.099998	0.099989	0.099915	0.099585
	1377	0.963827	1.03502	1.10635	1.16504			1377	0.099998	0.099989	0.099914	0.099582
	1378	0.965155	1.03236	1.09808	1.14609			1378	0.099998	0.099989	0.099913	0.099579
	1379	0.968825	1.02924	1.08742	1.1226			1379	0.099998	0.099988	0.099912	0.099575
	1380	0.973709	1.02638	1.07559	1.09652			1380	0.099998	0.099988	0.099911	0.099572
	1381	0.978522	1.02398	1.06326	1.06938			1381	0.099998	0.099988	0.09991	0.099568
	1382	0.982105	1.02174	1.05029	1.04174			1382	0.099998	0.099988	0.099909	0.099564
	1383	0.984097	1.01934	1.03654	1.01392			1383	0.099998	0.099987	0.099907	0.099561
	1384	0.984979	1.01675	1.02233	0.986685			1384	0.099998	0.099987	0.099906	0.099556
	1385	0.985217	1.01388	1.00772	0.960336			1385	0.099998	0.099987	0.099905	0.099552
	1386	0.984877	1.01052	0.992583	0.934706			1386	0.099998	0.099987	0.099904	0.099548
	1387	0.983857	1.00661	0.977104	0.909997			1387	0.099998	0.099986	0.099902	0.099544
	1388	0.982115	1.00206	0.961427	0.886387			1388	0.099998	0.099986	0.099901	0.099539
	1389	0.979733	0.996659	0.945367	0.863544			1389	0.099998	0.099986	0.099899	0.099534
	1390	0.976944	0.990369	0.929026	0.841403			1390	0.099998	0.099985	0.099898	0.099529
	1391	0.97416	0.983412	0.912886	0.820388			1391	0.099998	0.099985	0.099896	0.099524
	1392	0.971957	0.975995	0.897258	0.800728			1392	0.099998	0.099985	0.099894	0.099519
	1393	0.970979	0.968566	0.882562	0.782652			1393	0.099997	0.099984	0.099893	0.099513
	1394	0.971713	0.9621	0.869743	0.766911			1394	0.099997	0.099984	0.099891	0.099507
	1395	0.974149	0.957607	0.859687	0.75425			1395	0.099997	0.099984	0.099889	0.099501
	1396	0.977622	0.955432	0.852435	0.744595			1396	0.099997	0.099983	0.099887	0.099495
	1397	0.981102	0.955083	0.847221	0.73711			1397	0.099997	0.099983	0.099885	0.099488
	1398	0.983879	0.955699	0.843163	0.730936			1398	0.099997	0.099982	0.099883	0.099482
	1399	0.985937	0.956506	0.839592	0.725492			1399	0.099997	0.099982	0.09988	0.099474
	1400	0.987638	0.956858	0.835875	0.720227			1400	0.099997	0.099981	0.099878	0.099467
	1401	0.98927	0.956335	0.831584	0.714738			1401	0.099997	0.099981	0.099875	0.099459
	1402	0.99089	0.954929	0.826798	0.709086			1402	0.099997	0.09998	0.099873	0.099451
	1403	0.992379	0.952765	0.821744	0.703513			1403	0.099997	0.099979	0.09987	0.099442
	1404	0.99354	0.949765	0.816365	0.698003			1404	0.099996	0.099979	0.099867	0.099433
	1405	0.994255	0.945877	0.810614	0.69252			1405	0.099996	0.099978	0.099864	0.099423
	1406	0.994612	0.9414	0.804829	0.68735			1406	0.099996	0.099977	0.09986	0.099413
	1407	0.994822	0.936745	0.799431	0.682858			1407	0.099996	0.099976	0.099857	0.099403
	1408	0.995022	0.93215	0.794581	0.679175			1408	0.099996	0.099976	0.099853	0.099391
	1409	0.995238	0.927858	0.790391	0.676366			1409	0.099996	0.099975	0.099849	0.099379
	1410	0.995493	0.924311	0.787164	0.674634			1410	0.099995	0.099974	0.099845	0.099367
	1411	0.995835	0.921914	0.785177	0.674167			1411	0.099995	0.099973	0.09984	0.099353
	1412	0.996222	0.920707	0.784372	0.674903			1412	0.099995	0.099972	0.099835	0.099339
	1413	0.996479	0.92035	0.784397	0.676554			1413	0.099995	0.09997	0.09983	0.099323
	1414	0.996439	0.920401	0.78488	0.678822			1414	0.099995	0.099969	0.099825	0.099307
	1415	0.996087	0.920535	0.785591	0.681518			1415	0.099994	0.099968	0.099819	0.099289
	1416	0.995473	0.920516	0.786354	0.684486			1416	0.099994	0.099966	0.099812	0.099271
	1417	0.994607	0.920128	0.786993	0.687586			1417	0.099994	0.099965	0.099805	0.09925
	1418	0.993509	0.919294	0.787478	0.690799			1418	0.099993	0.099963	0.099797	0.099228
	1419	0.99228	0.918158	0.787984	0.694274			1419	0.099993	0.099961	0.099789	0.099205
	1420	0.99104	0.916939	0.788743	0.698208			1420	0.099993	0.099959	0.09978	0.099179
	1421	0.989821	0.915748	0.78988	0.702729			1421	0.099992	0.099957	0.09977	0.099151
	1422	0.988589	0.914594	0.791451	0.70792			1422	0.099992	0.099954	0.099759	0.09912
	1423	0.987344	0.913503	0.793531	0.713858			1423	0.099991	0.099951	0.099748	0.099087
	1424	0.986133	0.912536	0.796193	0.72059			1424	0.09999	0.099948	0.099734	0.09905
	1425	0.984997	0.911711	0.799439	0.728084			1425	0.09999	0.099945	0.09972	0.099009
	1426	0.983953	0.911013	0.803216	0.736239			1426	0.099989	0.099941	0.099704	0.098964
	1427	0.983014	0.910461	0.807468	0.744915			1427	0.099988	0.099937	0.099685	0.098914
	1428	0.982211	0.910124	0.812142	0.75392			1428	0.099987	0.099932	0.099665	0.098858
	1429	0.981577	0.910061	0.817151	0.76301			1429	0.099986	0.099927	0.099642	0.098795
	1430	0.981146	0.910267	0.822344	0.771886			1430	0.099985	0.09992	0.099616	0.098723
	1431	0.98096	0.910708	0.827523	0.7802			1431	0.099984	0.099913	0.099586	0.098642
	1432	0.981055	0.911349	0.832442	0.787547			1432	0.099982	0.099905	0.099551	0.098549
	1433	0.981425	0.912139	0.83678	0.79344			1433	0.09998	0.099895	0.099511	0.098442
	1434	0.981973	0.912987	0.840137	0.797331			1434	0.099978	0.099884	0.099464	0.098317
	1435	0.982524	0.913761	0.842103	0.798731			1435	0.099975	0.099871	0.099409	0.098171
	1436	0.982885	0.914322	0.84235	0.79733			1436	0.099972	0.099855	0.099343	0.097999
	1437	0.982925	0.914542	0.840652	0.79301			1437	0.099968	0.099836	0.099264	0.097793
	1438	0.982602	0.914296	0.836807	0.785711			1438	0.099964	0.099812	0.099168	0.097544
	1439	0.981934	0.913439	0.830577	0.775321			1439	0.099958	0.099783	0.09905	0.097241
	1440	0.98095	0.9118	0.821716	0.761707			1440	0.099951	0.099747	0.098903	0.096867
	1441	0.979662	0.909162	0.810036	0.744795			1441	0.099941	0.099701	0.098718	0.0964
	1442	0.978049	0.905238	0.795446	0.724616			1442	0.09993	0.099642	0.09848	0.09581
	1443	0.976054	0.899665	0.777967	0.701321			1443	0.099914	0.099565	0.098172	0.095053
	1444	0.973591	0.892046	0.757758	0.675198			1444	0.099894	0.099463	0.097769	0.094082
	1445	0.970565	0.882093	0.73523	0.646804			1445	0.099867	0.099329	0.097246	0.092846
	1446	0.966902	0.869927	0.711314	0.617263			1446	0.099832	0.099154	0.09657	0.091289
	1447	0.962686	0.856562	0.68796	0.5888			1447	0.099786	0.098931	0.09572	0.089389
	1448	0.958416	0.844452	0.668803	0.565443			1448	0.099738	0.098691	0.094828	0.087467
	1449	0.955242	0.837479	0.659368	0.553315			1449	0.099697	0.098494	0.094112	0.085996
	1450	0.954593	0.839262	0.665103	0.558866			1450	0.099679	0.098408	0.09382	0.08546
	1451	0.956945	0.850096	0.686899	0.584185			1451	0.099697	0.098497	0.094169	0.086286
	1452	0.961294	0.866368	0.719018	0.623527			1452	0.099739	0.098706	0.094964	0.08808
	1453	0.966229	0.883743	0.75333	0.666824			1453	0.099787	0.098943	0.095869	0.09013
	1454	0.970848	0.899575	0.784394	0.706555			1454	0.099831	0.099161	0.096705	0.092053
	1455	0.974761	0.912857	0.810371	0.740111			1455	0.099866	0.099334	0.09737	0.093606
	1456	0.977881	0.923535	0.831449	0.767754			1456	0.099892	0.099464	0.097875	0.094793
	1457	0.980288	0.931956	0.848327	0.790325			1457	0.099912	0.099562	0.098257	0.095699
	1458	0.982123	0.938526	0.861574	0.808403			1458	0.099927	0.099636	0.098546	0.096384
	1459	0.983524	0.943577	0.871593	0.822343			1459	0.099938	0.099692	0.098764	0.096903
	1460	0.984601	0.947349	0.878722	0.832481			1460	0.099947	0.099735	0.098931	0.097299
	1461	0.985424	0.95001	0.883296	0.839211			1461	0.099954	0.099768	0.09906	0.097603
	1462	0.986032	0.951674	0.885651	0.842972			1462	0.099959	0.099794	0.09916	0.097837
	1463	0.986439	0.952427	0.886113	0.84421			1463	0.099963	0.099814	0.099238	0.098018
	1464	0.986648	0.952341	0.88499	0.843348			1464	0.099966	0.099829	0.099298	0.098155
	1465	0.986659	0.951481	0.882563	0.840775			1465	0.099969	0.099841	0.099343	0.098258
	1466	0.986469	0.949915	0.879092	0.836838			1466	0.09997	0.09985	0.099377	0.098331
	1467	0.98607	0.947727	0.87481	0.831838			1467	0.099972	0.099856	0.0994	0.098379
	1468	0.985452	0.945003	0.869902	0.826011			1468	0.099972	0.09986	0.099413	0.098402
	1469	0.9846	0.941814	0.864496	0.819514			1469	0.099973	0.099861	0.099416	0.0984
	1470	0.983513	0.938187	0.858636	0.812399			1470	0.099972	0.09986	0.099409	0.098373
	1471	0.98219	0.934098	0.852275	0.8046			1471	0.099972	0.099855	0.099388	0.098313
	1472	0.980606	0.929465	0.84527	0.795927			1472	0.09997	0.099846	0.099349	0.098208
	1473	0.9787	0.924159	0.837408	0.786102			1473	0.099967	0.099831	0.099288	0.098047
	1474	0.976384	0.918036	0.82846	0.774825			1474	0.099962	0.099809	0.099199	0.097819
	1475	0.973574	0.911061	0.81838	0.762038			1475	0.099955	0.099772	0.099048	0.097442
	1476	0.970332	0.903705	0.807968	0.748787			1476	0.099942	0.099709	0.098798	0.096829
	1477	0.967262	0.897786	0.800227	0.738968			1477	0.099928	0.099636	0.098512	0.096143
	1478	0.965775	0.896428	0.800166	0.73905			1478	0.099916	0.099581	0.0983	0.095662
	1479	0.966622	0.900334	0.808531	0.750052			1479	0.099915	0.099571	0.09827	0.095618
	1480	0.968554	0.905745	0.818798	0.763587			1480	0.099925	0.099625	0.098485	0.09615
	1481	0.970182	0.909414	0.825734	0.772817			1481	0.099941	0.099703	0.09879	0.096888
	1482	0.971152	0.910856	0.828802	0.776973			1482	0.099951	0.099755	0.098994	0.097378
	1483	0.971618	0.910707	0.829186	0.777566			1483	0.099957	0.099783	0.099103	0.097631
	1484	0.971787	0.909594	0.827952	0.77598			1484	0.09996	0.099799	0.099164	0.097769
	1485	0.971811	0.907917	0.825744	0.773058			1485	0.099962	0.099806	0.099191	0.097824
	1486	0.971766	0.905896	0.822897	0.769245			1486	0.099962	0.099806	0.09919	0.097813
	1487	0.971674	0.903645	0.819577	0.764765			1487	0.099961	0.099802	0.099169	0.09775
	1488	0.971514	0.901223	0.815861	0.759728			1488	0.099959	0.099792	0.099131	0.097647
	1489	0.971244	0.898656	0.811782	0.754187			1489	0.099956	0.099779	0.099077	0.097505
	1490	0.970814	0.895952	0.807346	0.748155			1490	0.099953	0.099762	0.099006	0.097322
	1491	0.970172	0.893099	0.802543	0.741629			1491	0.099949	0.09974	0.098917	0.097096
	1492	0.969282	0.890084	0.797366	0.73461			1492	0.099943	0.099713	0.098807	0.096822
	1493	0.968123	0.886905	0.791829	0.727124			1493	0.099937	0.09968	0.098675	0.096492
	1494	0.966702	0.883578	0.785962	0.719214			1494	0.099929	0.09964	0.098514	0.096097
	1495	0.96505	0.880122	0.779791	0.710919			1495	0.099919	0.099591	0.098322	0.095628
	1496	0.963219	0.876558	0.773348	0.702289			1496	0.099907	0.099533	0.098092	0.095075
	1497	0.961289	0.872936	0.766716	0.693439			1497	0.099893	0.099464	0.097821	0.094429
	1498	0.95936	0.869358	0.760082	0.684615			1498	0.099877	0.099383	0.097507	0.093692
	1499	0.957537	0.866001	0.753791	0.67626			1499	0.099858	0.099291	0.097154	0.092874
	1500	0.955929	0.863156	0.748412	0.669089			1500	0.099839	0.099193	0.096777	0.092017
	1501	0.954702	0.86125	0.744762	0.664122			1501	0.099819	0.099095	0.096406	0.091186
	1502	0.954092	0.860808	0.743823	0.662593			1502	0.099801	0.09901	0.096087	0.090491
	1503	0.954354	0.862319	0.746519	0.665683			1503	0.09979	0.098953	0.095881	0.090057
	1504	0.955635	0.866036	0.753357	0.674099			1504	0.099786	0.098937	0.095825	0.089963
	1505	0.957875	0.871821	0.764097	0.687639			1505	0.099792	0.098965	0.095941	0.090255
	1506	0.960813	0.879139	0.777718	0.705056			1506	0.099805	0.099032	0.0962	0.090866
	1507	0.964077	0.887239	0.792723	0.724408			1507	0.099824	0.099122	0.096551	0.091686
	1508	0.967317	0.895381	0.807634	0.743708			1508	0.099844	0.099223	0.096941	0.092599
	1509	0.970276	0.902993	0.821345	0.761453			1509	0.099864	0.099322	0.097324	0.093499
	1510	0.972806	0.909717	0.833229	0.776803			1510	0.099882	0.099412	0.097677	0.094333
	1511	0.97485	0.915399	0.843078	0.789486			1511	0.099898	0.099492	0.097987	0.095069
	1512	0.976414	0.920039	0.850969	0.799611			1512	0.099912	0.09956	0.098253	0.095706
	1513	0.977547	0.92374	0.857134	0.807491			1513	0.099923	0.099618	0.098479	0.096247
	1514	0.978324	0.926648	0.861871	0.813507			1514	0.099933	0.099666	0.09867	0.096704
	1515	0.978836	0.92891	0.86546	0.818018			1515	0.099941	0.099707	0.09883	0.097089
	1516	0.97916	0.930651	0.868134	0.82133			1516	0.099948	0.099741	0.098965	0.097414
	1517	0.979344	0.931979	0.870088	0.823698			1517	0.099954	0.09977	0.099079	0.097689
	1518	0.979417	0.93299	0.871495	0.825343			1518	0.099959	0.099795	0.099176	0.097921
	1519	0.979402	0.933784	0.872519	0.826476			1519	0.099963	0.099816	0.099258	0.09812
	1520	0.979304	0.934456	0.873311	0.827284			1520	0.099967	0.099834	0.099329	0.09829
	1521	0.979111	0.935073	0.873986	0.82792			1521	0.09997	0.09985	0.09939	0.098436
	1522	0.978815	0.935665	0.874612	0.828481			1522	0.099973	0.099863	0.099443	0.098563
	1523	0.978437	0.936234	0.875219	0.829013			1523	0.099975	0.099875	0.099489	0.098673
	1524	0.978048	0.936784	0.875811	0.829523			1524	0.099977	0.099885	0.099529	0.098769
	1525	0.977741	0.937318	0.876375	0.829988			1525	0.099979	0.099894	0.099565	0.098853
	1526	0.977578	0.937825	0.876873	0.830354			1526	0.099981	0.099902	0.099596	0.098927
	1527	0.977564	0.938281	0.877259	0.830566			1527	0.099982	0.099909	0.099624	0.098993
	1528	0.977689	0.938669	0.877517	0.830608			1528	0.099983	0.099916	0.099648	0.099051
	1529	0.977967	0.939002	0.877676	0.830519			1529	0.099984	0.099921	0.09967	0.099103
	1530	0.978419	0.939311	0.877781	0.83036			1530	0.099986	0.099927	0.09969	0.099149
	1531	0.979036	0.939618	0.877868	0.830177			1531	0.099986	0.099931	0.099708	0.099191
	1532	0.979753	0.939936	0.877951	0.829992			1532	0.099987	0.099935	0.099724	0.099228
	1533	0.980453	0.940265	0.878036	0.82981			1533	0.099988	0.099939	0.099739	0.099262
	1534	0.981009	0.940596	0.878117	0.829629			1534	0.099989	0.099942	0.099752	0.099292
	1535	0.981338	0.940907	0.878179	0.829432			1535	0.099989	0.099946	0.099764	0.09932
	1536	0.981427	0.941172	0.878192	0.829189			1536	0.09999	0.099948	0.099775	0.099345
	1537	0.981326	0.94136	0.878121	0.828859			1537	0.09999	0.099951	0.099785	0.099368
	1538	0.981142	0.941442	0.877933	0.828411			1538	0.099991	0.099954	0.099794	0.099389
	1539	0.980998	0.94141	0.877616	0.827834			1539	0.099991	0.099956	0.099803	0.099409
	1540	0.980985	0.941275	0.877188	0.827147			1540	0.099992	0.099958	0.099811	0.099426
	1541	0.981109	0.941068	0.876683	0.826381			1541	0.099992	0.09996	0.099818	0.099442
	1542	0.981294	0.940836	0.876147	0.825586			1542	0.099993	0.099962	0.099825	0.099457
	1543	0.981482	0.940661	0.87566	0.824845			1543	0.099993	0.099963	0.099831	0.099471
	1544	0.981679	0.940626	0.875307	0.824253			1544	0.099993	0.099965	0.099837	0.099484
	1545	0.981906	0.940758	0.875117	0.823842			1545	0.099994	0.099966	0.099842	0.099496
	1546	0.982161	0.941002	0.875046	0.823557			1546	0.099994	0.099967	0.099847	0.099506
	1547	0.982425	0.941267	0.875008	0.823302			1547	0.099994	0.099969	0.099852	0.099517
	1548	0.982689	0.941478	0.874926	0.822983			1548	0.099994	0.09997	0.099856	0.099526
	1549	0.982964	0.941602	0.874752	0.822543			1549	0.099995	0.099971	0.09986	0.099535
	1550	0.98327	0.941645	0.874474	0.821965			1550	0.099995	0.099972	0.099864	0.099543
	1551	0.983613	0.941625	0.874113	0.821272			1551	0.099995	0.099973	0.099867	0.09955
	1552	0.983986	0.941571	0.8737	0.820504			1552	0.099995	0.099974	0.099871	0.099557
	1553	0.984372	0.94151	0.873261	0.819706			1553	0.099995	0.099975	0.099874	0.099564
	1554	0.984751	0.941469	0.872828	0.818929			1554	0.099995	0.099975	0.099877	0.09957
	1555	0.985112	0.941462	0.872439	0.818209			1555	0.099996	0.099976	0.09988	0.099576
	1556	0.985442	0.941492	0.872108	0.817551			1556	0.099996	0.099977	0.099882	0.099581
	1557	0.985699	0.941546	0.871826	0.816939			1557	0.099996	0.099978	0.099885	0.099586
	1558	0.985827	0.941612	0.871577	0.816368			1558	0.099996	0.099978	0.099887	0.099591
	1559	0.985788	0.941691	0.871369	0.815853			1559	0.099996	0.099979	0.099889	0.099596
	1560	0.985591	0.941799	0.871221	0.815419			1560	0.099996	0.099979	0.099892	0.0996
	1561	0.985282	0.94195	0.871148	0.81509			1561	0.099996	0.09998	0.099894	0.099604
	1562	0.984916	0.942142	0.871131	0.814861			1562	0.099996	0.099981	0.099895	0.099607
	1563	0.984533	0.942358	0.871121	0.814703			1563	0.099997	0.099981	0.099897	0.099611
	1564	0.984181	0.942571	0.871057	0.814581			1564	0.099997	0.099982	0.099899	0.099614
	1565	0.983938	0.942764	0.870927	0.81446			1565	0.099997	0.099982	0.099901	0.099617
	1566	0.983868	0.942928	0.870787	0.814298			1566	0.099997	0.099982	0.099902	0.09962
	1567	0.983934	0.943056	0.87067	0.814061			1567	0.099997	0.099983	0.099904	0.099623
	1568	0.984025	0.943149	0.870545	0.81375			1568	0.099997	0.099983	0.099905	0.099625
	1569	0.984083	0.943217	0.8704	0.813411			1569	0.099997	0.099984	0.099906	0.099628
	1570	0.984119	0.943279	0.870263	0.813101			1570	0.099997	0.099984	0.099908	0.09963
	1571	0.984174	0.943351	0.870159	0.812855			1571	0.099997	0.099984	0.099909	0.099632
	1572	0.984267	0.943438	0.870098	0.812676			1572	0.099997	0.099985	0.09991	0.099634
	1573	0.984388	0.94354	0.870078	0.812559			1573	0.099997	0.099985	0.099911	0.099636
	1574	0.984502	0.943655	0.870097	0.812498			1574	0.099997	0.099985	0.099912	0.099638
	1575	0.984561	0.943784	0.87015	0.812487			1575	0.099998	0.099986	0.099913	0.09964
	1576	0.984509	0.943929	0.870239	0.812531			1576	0.099998	0.099986	0.099914	0.099641
	1577	0.98431	0.944095	0.870373	0.812637			1577	0.099998	0.099986	0.099915	0.099643
	1578	0.983989	0.944285	0.870563	0.812809			1578	0.099998	0.099986	0.099916	0.099644
	1579	0.983646	0.944495	0.870807	0.813037			1579	0.099998	0.099987	0.099917	0.099646
	1580	0.98339	0.944722	0.871077	0.813294			1580	0.099998	0.099987	0.099918	0.099647
	1581	0.983291	0.94496	0.871347	0.813572			1581	0.099998	0.099987	0.099918	0.099648
	1582	0.983398	0.9452	0.871605	0.813862			1582	0.099998	0.099987	0.099919	0.099649
	1583	0.98376	0.945426	0.871817	0.814108			1583	0.099998	0.099988	0.09992	0.09965
	1584	0.984327	0.945606	0.871926	0.814219			1584	0.099998	0.099988	0.099921	0.099651
	1585	0.984937	0.945731	0.871921	0.814172			1585	0.099998	0.099988	0.099921	0.099652
	1586	0.985456	0.945814	0.871863	0.814036			1586	0.099998	0.099988	0.099922	0.099653
	1587	0.985841	0.945884	0.871826	0.813904			1587	0.099998	0.099988	0.099922	0.099654
	1588	0.986101	0.945956	0.871838	0.81383			1588	0.099998	0.099989	0.099923	0.099655
	1589	0.986254	0.946037	0.87189	0.813818			1589	0.099998	0.099989	0.099924	0.099655
	1590	0.986326	0.946125	0.87197	0.81386			1590	0.099998	0.099989	0.099924	0.099656
	1591	0.986343	0.94622	0.872067	0.813939			1591	0.099998	0.099989	0.099925	0.099657
	1592	0.986329	0.946316	0.872169	0.814034			1592	0.099998	0.099989	0.099925	0.099657
	1593	0.986303	0.94641	0.872271	0.814134			1593	0.099998	0.099989	0.099926	0.099658
	1594	0.986274	0.946504	0.872374	0.814239			1594	0.099998	0.099989	0.099926	0.099658
	1595	0.986242	0.946599	0.872481	0.814351			1595	0.099998	0.09999	0.099926	0.099659
	1596	0.986198	0.946694	0.872592	0.81447			1596	0.099998	0.09999	0.099927	0.099659
	1597	0.986134	0.94679	0.872709	0.814597			1597	0.099998	0.09999	0.099927	0.09966
	1598	0.986055	0.946888	0.872831	0.814733			1598	0.099998	0.09999	0.099928	0.09966
	1599	0.985989	0.946987	0.872959	0.814878			1599	0.099998	0.09999	0.099928	0.09966
	1600	0.985959	0.947087	0.873092	0.815032			1600	0.099998	0.09999	0.099928	0.099661

## Sheet: Suppl. Fig. 2
		Gate_voltage_Experiment	Resistance_experiment	Gate_voltage_Fit	Resistance_fit
		-0.25	2929.13	-0.25	3014.92
		-0.247992	2948.72	-0.247992	3025.18
		-0.245984	2955.07	-0.245984	3035.58
		-0.243976	2969.29	-0.243976	3046.12
		-0.241968	2990.88	-0.241968	3056.82
		-0.23996	2990.88	-0.23996	3067.67
		-0.237952	3010.58	-0.237952	3078.67
		-0.235944	3024.59	-0.235944	3089.83
		-0.233936	3039.49	-0.233936	3101.15
		-0.231928	3051.52	-0.231928	3112.63
		-0.22992	3068.2	-0.22992	3124.27
		-0.227912	3082	-0.227912	3136.08
		-0.225904	3102.14	-0.225904	3148.05
		-0.223896	3113.09	-0.223896	3160.19
		-0.221888	3126.5	-0.221888	3172.51
		-0.21988	3134.44	-0.21988	3185
		-0.217871	3146.42	-0.217871	3197.66
		-0.215863	3169.04	-0.215863	3210.5
		-0.213855	3178.02	-0.213855	3223.52
		-0.211847	3191.17	-0.211847	3236.72
		-0.209839	3203.59	-0.209839	3250.1
		-0.207831	3221.99	-0.207831	3263.66
		-0.205823	3238.9	-0.205823	3277.41
		-0.203815	3252.56	-0.203815	3291.35
		-0.201807	3271.52	-0.201807	3305.47
		-0.199799	3291.59	-0.199799	3319.78
		-0.197791	3311.91	-0.197791	3334.28
		-0.195783	3317.25	-0.195783	3348.96
		-0.193775	3343.31	-0.193775	3363.84
		-0.191767	3366.1	-0.191767	3378.9
		-0.189759	3382.71	-0.189759	3394.16
		-0.187751	3393.87	-0.187751	3409.6
		-0.185743	3413.58	-0.185743	3425.23
		-0.183735	3438.31	-0.183735	3441.04
		-0.181727	3458.54	-0.181727	3457.04
		-0.179719	3470.21	-0.179719	3473.22
		-0.177711	3483.92	-0.177711	3489.58
		-0.175703	3515.68	-0.175703	3506.12
		-0.173695	3526.73	-0.173695	3522.83
		-0.171687	3535.82	-0.171687	3539.71
		-0.169679	3564.41	-0.169679	3556.75
		-0.167671	3589.29	-0.167671	3573.95
		-0.165663	3596.61	-0.165663	3591.31
		-0.163655	3626.2	-0.163655	3608.81
		-0.161647	3641.18	-0.161647	3626.45
		-0.159639	3653.03	-0.159639	3644.23
		-0.157631	3674.78	-0.157631	3662.12
		-0.155622	3696.8	-0.155622	3680.13
		-0.153614	3709.02	-0.153614	3698.24
		-0.151606	3746.17	-0.151606	3716.44
		-0.149598	3767.9	-0.149598	3734.71
		-0.14759	3775.97	-0.14759	3753.05
		-0.145582	3801.55	-0.145582	3771.44
		-0.143574	3815.66	-0.143574	3789.86
		-0.141566	3832.24	-0.141566	3808.3
		-0.139558	3858.6	-0.139558	3826.74
		-0.13755	3875.56	-0.13755	3845.15
		-0.135542	3882.88	-0.135542	3863.52
		-0.133534	3901.29	-0.133534	3881.83
		-0.131526	3916.14	-0.131526	3900.05
		-0.129518	3944.93	-0.129518	3918.15
		-0.12751	3957.58	-0.12751	3936.12
		-0.125502	3960.12	-0.125502	3953.93
		-0.123494	3984.41	-0.123494	3971.54
		-0.121486	3988.28	-0.121486	3988.93
		-0.119478	3997.32	-0.119478	4006.06
		-0.11747	4024.69	-0.11747	4022.92
		-0.115462	4051.11	-0.115462	4039.46
		-0.113454	4065.79	-0.113454	4055.65
		-0.111446	4068.47	-0.111446	4071.46
		-0.109438	4077.88	-0.109438	4086.85
		-0.10743	4099.55	-0.10743	4101.79
		-0.105422	4117.33	-0.105422	4116.24
		-0.103414	4122.83	-0.103414	4130.17
		-0.101406	4132.49	-0.101406	4143.55
		-0.0993976	4125.59	-0.0993976	4156.33
		-0.0973896	4149.17	-0.0973896	4168.49
		-0.0953815	4175.84	-0.0953815	4179.99
		-0.0933735	4171.6	-0.0933735	4190.79
		-0.0913655	4190.01	-0.0913655	4200.87
		-0.0893574	4184.33	-0.0893574	4210.2
		-0.0873494	4191.44	-0.0873494	4218.75
		-0.0853414	4212.9	-0.0853414	4226.49
		-0.0833333	4231.68	-0.0833333	4233.39
		-0.0813253	4218.66	-0.0813253	4239.44
		-0.0793173	4244.77	-0.0793173	4244.61
		-0.0773092	4252.09	-0.0773092	4248.89
		-0.0753012	4222.99	-0.0753012	4252.26
		-0.0732932	4252.09	-0.0732932	4254.72
		-0.0712851	4234.58	-0.0712851	4256.24
		-0.0692771	4246.23	-0.0692771	4256.84
		-0.0672691	4253.55	-0.0672691	4256.5
		-0.065261	4240.4	-0.065261	4255.23
		-0.063253	4249.16	-0.063253	4253.03
		-0.061245	4240.4	-0.061245	4249.91
		-0.0592369	4255.02	-0.061245	4251.02
		-0.0572289	4257.95	-0.0592369	4249.41
		-0.0552209	4249.16	-0.0572289	4247.45
		-0.0532129	4269.74	-0.0552209	4245.13
		-0.0512048	4253.55	-0.0532129	4242.46
		-0.0491968	4241.86	-0.0512048	4239.45
		-0.0471888	4228.78	-0.0491968	4236.1
		-0.0451807	4228.78	-0.0471888	4232.42
		-0.0431727	4227.33	-0.0451807	4228.41
		-0.0411647	4224.43	-0.0431727	4224.09
		-0.0391566	4212.9	-0.0411647	4219.47
		-0.0371486	4214.34	-0.0391566	4214.55
		-0.0351406	4212.9	-0.0371486	4209.34
		-0.0331325	4212.9	-0.0351406	4203.85
		-0.0311245	4197.14	-0.0331325	4198.1
		-0.0291165	4198.57	-0.0311245	4192.1
		-0.0271084	4187.17	-0.0291165	4185.85
		-0.0251004	4187.17	-0.0271084	4179.37
		-0.0230924	4181.5	-0.0251004	4172.67
		-0.0210843	4153.35	-0.0230924	4165.75
		-0.0190763	4153.35	-0.0210843	4158.64
		-0.0170683	4135.26	-0.0190763	4151.34
		-0.0150602	4132.49	-0.0170683	4143.87
		-0.0130522	4140.81	-0.0150602	4136.23
		-0.0110442	4133.88	-0.0130522	4128.43
		-0.00903615	4124.21	-0.0110442	4120.5
		-0.00702811	4114.59	-0.00903615	4112.43
		-0.00502008	4110.47	-0.00702811	4104.24
		-0.00301205	4096.83	-0.00502008	4095.94
		-0.00100402	4092.75	-0.00301205	4087.54
		0.00100402	4081.93	-0.00100402	4079.05
		0.00301205	4081.93	0.00100402	4070.47
		0.00502008	4061.78	0.00301205	4061.83
		0.00702811	4061.78	0.00502008	4053.12
		0.00903615	4040.5	0.00702811	4044.36
		0.0110442	4041.82	0.00903615	4035.55
		0.0130522	4024.69	0.0110442	4026.71
		0.0150602	4027.32	0.0130522	4017.83
		0.0170683	4006.4	0.0150602	4008.93
		0.0190763	4003.8	0.0170683	4000.02
		0.0210843	3985.7	0.0190763	3991.09
		0.0230924	3974.15	0.0210843	3982.16
		0.0251004	3974.15	0.0230924	3973.24
		0.0271084	3970.31	0.0251004	3964.33
		0.0291165	3961.39	0.0271084	3955.42
		0.0311245	3946.19	0.0291165	3946.54
		0.0331325	3944.93	0.0311245	3937.69
		0.0351406	3922.37	0.0331325	3928.86
		0.0371486	3926.11	0.0351406	3920.06
		0.0391566	3921.12	0.0371486	3911.31
		0.0411647	3921.12	0.0391566	3902.59
		0.0431727	3900.06	0.0411647	3893.92
		0.0451807	3902.52	0.0431727	3885.29
		0.0471888	3880.44	0.0451807	3876.72
		0.0491968	3865.85	0.0471888	3868.2
		0.0512048	3865.85	0.0491968	3859.73
		0.0532129	3857.4	0.0512048	3851.32
		0.0552209	3847.77	0.0532129	3842.97
		0.0572289	3850.18	0.0552209	3834.69
		0.0592369	3809.77	0.0572289	3826.47
		0.061245	3803.9	0.0592369	3818.31
		0.063253	3800.38	0.061245	3810.23
		0.065261	3793.38	0.063253	3802.21
		0.0672691	3777.12	0.065261	3794.26
		0.0692771	3793.38	0.0672691	3786.38
		0.0712851	3769.05	0.0692771	3778.57
		0.0732932	3769.05	0.0712851	3770.83
		0.0753012	3771.35	0.0732932	3763.17
		0.0773092	3753	0.0753012	3755.58
		0.0793173	3728.06	0.0773092	3748.07
		0.0813253	3750.72	0.0793173	3740.63
		0.0833333	3721.32	0.0813253	3733.26
		0.0853414	3710.13	0.0833333	3725.97
		0.0873494	3704.57	0.0853414	3718.75
		0.0893574	3719.08	0.0873494	3711.61
		0.0913655	3684.66	0.0893574	3704.54
		0.0933735	3689.06	0.0913655	3697.55
		0.0953815	3662.79	0.0933735	3690.63
		0.0973896	3663.88	0.0953815	3683.79
		0.0993976	3668.23	0.0973896	3677.02
		0.101406	3655.2	0.0993976	3670.33
		0.103414	3661.7	0.101406	3663.7
		0.105422	3619.82	0.103414	3657.16
		0.10743	3628.33	0.105422	3650.68
		0.109438	3606.07	0.10743	3644.27
		0.111446	3615.58	0.109438	3637.94
		0.113454	3610.29	0.111446	3631.68
		0.115462	3594.52	0.113454	3625.49
		0.11747	3588.25	0.115462	3619.37
		0.119478	3573.7	0.11747	3613.32
		0.121486	3570.6	0.119478	3607.33
		0.123494	3571.63	0.121486	3601.42
		0.125502	3558.25	0.123494	3595.57
		0.12751	3552.1	0.125502	3589.79
		0.129518	3565.44	0.12751	3584.08
		0.131526	3531.77	0.129518	3578.43
		0.133534	3533.8	0.131526	3572.85
		0.135542	3534.81	0.133534	3567.33
		0.13755	3517.68	0.135542	3561.87
		0.139558	3531.77	0.13755	3556.47
		0.141566	3543.94	0.139558	3551.14
		0.143574	3522.7	0.141566	3545.87
		0.145582	3514.68	0.143574	3540.66
		0.14759	3512.68	0.145582	3535.51
		0.149598	3484.91	0.14759	3530.42
		0.151606	3485.89	0.149598	3525.39
		0.153614	3484.91	0.151606	3520.41
		0.155622	3466.31	0.153614	3515.49
		0.157631	3468.26	0.155622	3510.63
		0.159639	3467.28	0.157631	3505.82
		0.161647	3458.54	0.159639	3501.07
		0.163655	3461.45	0.161647	3496.37
		0.165663	3450.8	0.163655	3491.73
		0.167671	3459.51	0.165663	3487.13
		0.169679	3445.02	0.167671	3482.59
		0.171687	3473.14	0.169679	3478.1
		0.173695	3468.26	0.171687	3473.66
		0.175703	3449.84	0.173695	3469.28
		0.177711	3426.85	0.175703	3464.94
		0.179719	3419.25	0.177711	3460.65
		0.181727	3441.18	0.179719	3456.4
		0.183735	3438.31	0.181727	3452.21
		0.185743	3426.85	0.183735	3448.06
		0.187751	3412.64	0.185743	3443.96
		0.189759	3422.1	0.187751	3439.9
		0.191767	3408.87	0.189759	3435.89
		0.193775	3406.04	0.191767	3431.92
		0.195783	3396.67	0.193775	3427.99
		0.197791	3405.1	0.195783	3424.11
		0.199799	3401.35	0.197791	3420.27
		0.201807	3372.54	0.199799	3416.47
		0.203815	3374.38	0.201807	3412.72
		0.205823	3384.56	0.203815	3409
		0.207831	3348.75	0.205823	3405.32
		0.209839	3367.02	0.207831	3401.69
		0.211847	3374.38	0.209839	3398.09
		0.213855	3353.3	0.211847	3394.53
		0.215863	3379.93	0.213855	3391.01
		0.217871	3363.35	0.215863	3387.53
		0.21988	3339.69	0.217871	3384.08
		0.221888	3365.18	0.21988	3380.67
		0.223896	3363.35	0.221888	3377.3
		0.225904	3353.3	0.223896	3373.96
		0.227912	3356.95	0.225904	3370.65
		0.22992	3360.6	0.227912	3367.38
		0.231928	3346.93	0.22992	3364.15
		0.233936	3337.88	0.231928	3360.94
		0.235944	3381.78	0.233936	3357.77
		0.237952	3366.1	0.235944	3354.64
		0.23996	3346.93	0.237952	3351.53
		0.241968	3349.66	0.23996	3348.46
		0.243976	3326.19	0.241968	3345.42
		0.245984	3345.12	0.243976	3342.41
		0.247992	3325.29	0.245984	3339.43
		0.25	3321.71	0.247992	3336.48
			0.25	3333.56

## Sheet: Suppl. Fig. 4
			I_{PC} (nA)
			Y - across the columns (the first row is V_L [-0.4:0.4])
			X - across the rows (the first column is V_R [-0.4:0.4])
		0	-0.4	-0.3429	-0.2857	-0.2286	-0.1714	-0.1143	-0.0571	0	0.0571	0.1143	0.1714	0.2286	0.2857	0.3429	0.4
		-0.4	3.21323	3.2483	3.0818	3.33311	4.96081	7.45876	9.80041	11.3304	11.4239	11.3304	11.0327	10.6764	10.3465	10.4911	10.3918
		-0.3429	3.47763	3.10822	3.46431	3.70096	4.80608	7.53757	9.64146	10.2633	10.6531	10.4882	9.85169	9.9698	9.42967	9.22388	9.71006
		-0.2857	2.58253	2.56366	2.79276	3.31402	4.54323	6.48928	8.4209	8.8063	9.04717	8.70995	8.48662	8.79164	8.47485	8.53768	8.36096
		-0.2286	0.945942	0.854034	0.959262	1.61905	3.03074	4.85425	6.23087	6.70262	6.92596	6.64557	6.56232	6.15206	6.06593	6.16538	6.00754
		-0.1714	-1.36796	-1.30514	-1.41037	-0.883338	0.294816	2.04973	3.37107	3.93007	3.89943	3.74314	3.41036	3.5389	3.13597	3.32578	3.22633
		-0.1143	-4.222	-3.8557	-3.78421	-3.11843	-1.64835	-0.232212	1.2876	1.46587	1.24098	0.981018	1.04229	0.950382	0.91686	0.674436	0.897768
		-0.0571	-5.09379	-4.72283	-4.53013	-3.92429	-2.56077	-0.645354	-0.222	-0.511044	-0.34743	-0.19425	-0.151848	0.246642	-0.164946	0.001554	0.438006
		0	-4.78565	-4.86446	-4.86735	-3.77822	-2.39427	-0.938616	-0.115218	0.111	0.21756	-0.243756	-0.188256	-0.59718	-0.382506	-0.665778	-0.499278
		0.0571	-4.61627	-4.41181	-4.14185	-3.40748	-2.37385	-0.792762	-0.280386	0.141636	-0.293484	-0.414696	-0.223332	-0.417582	-0.4773	-0.452658	-0.325452
		0.1143	-4.26307	-4.02064	-3.77533	-3.28915	-1.87168	-0.642246	0.089022	-0.00444	0.014652	-0.0555	-0.366522	-0.278832	-0.232212	-0.218892	-0.198468
		0.1714	-3.81618	-3.84682	-3.38128	-2.75768	-1.59862	-0.53724	0.13875	-0.170718	0.005772	0.286158	0.29637	-0.230658	-0.128538	-0.438006	-0.179598
		0.2286	-3.29803	-3.34621	-3.10955	-2.56499	-1.49339	-0.281718	0.159174	-0.108114	0.049728	-0.18093	0.262848	-0.278832	-0.359196	-0.103674	-0.13431
		0.2857	-2.93728	-2.78854	-2.87468	-2.0717	-1.36796	-0.08325	0.029082	0.017538	0.126984	0.207348	0.232212	0.286158	-0.222	-0.15762	0.013098
		0.3429	-2.83805	-2.86447	-2.46287	-2.18848	-0.928404	0.274392	0	0.116772	0.026196	-0.036408	0.218892	-0.198468	-0.144522	-0.12987	0.075924
		0.4	-2.68775	-2.63225	-2.26862	-1.73138	-0.779664	-0.201354	0.218892	0.132756	0.065712	-0.099234	0.008658	0.071484	0.131424	0.08325	0.053946

## Sheet: Suppl. Fig. 5
		Panel a				Panel b
		Frequency	PC			Frequency	optical
		cm^{-1}	arb.u.			cm^{-1}	arb.u.
		495.41	0.22136			1003.36	0.564904
		496.66	0.23643			1004.62	0.454031
		497.92	0.24395			1005.87	0.315965
		499.17	0.23714			1007.12	0.166592
		500.43	0.21666			1008.38	0.067464
		501.68	0.18916			1009.63	0.172326
		502.94	0.16697			1010.89	0.302155
		504.19	0.16438			1012.14	0.415921
		505.44	0.18495			1013.4	0.510065
		506.7	0.21763			1014.65	0.585812
		507.95	0.24927			1015.9	0.645876
		509.21	0.27099			1017.16	0.692577
		510.46	0.27797			1018.41	0.726522
		511.71	0.26867			1019.67	0.746025
		512.97	0.24473			1020.92	0.747357
		514.22	0.21129			1022.18	0.725716
		515.48	0.17772			1023.43	0.676727
		516.73	0.15751			1024.68	0.598443
		517.99	0.16106			1025.94	0.494513
		519.24	0.18424			1027.19	0.381916
		520.49	0.2148			1028.45	0.312206
		521.75	0.24455			1029.7	0.365189
		523	0.27089			1030.95	0.52605
		524.26	0.29429			1032.21	0.729637
		525.51	0.31552			1033.46	0.939862
		526.77	0.3337			1034.72	1.13701
		528.02	0.34572			1035.97	1.30774
		529.27	0.34723			1037.23	1.44217
		530.53	0.33438			1038.48	1.533
		531.78	0.3057			1039.73	1.57523
		533.04	0.26389			1040.99	1.56622
		534.29	0.2185			1042.24	1.50613
		535.54	0.18927			1043.5	1.39854
		536.8	0.19821			1044.75	1.25097
		538.05	0.24167			1046	1.07503
		539.31	0.29643			1047.26	0.885796
		540.56	0.34466			1048.51	0.700148
		541.82	0.37707			1049.77	0.533911
		543.07	0.39023			1051.02	0.397705
		544.32	0.38501			1052.28	0.293251
		545.58	0.36546			1053.53	0.217324
		546.83	0.33763			1054.78	0.184514
		548.09	0.30846			1056.04	0.234989
		549.34	0.28475			1057.29	0.362375
		550.59	0.27247			1058.55	0.535183
		551.85	0.27585			1059.8	0.736253
		553.1	0.29619			1061.06	0.957394
		554.36	0.33102			1062.31	1.19548
		555.61	0.37502			1063.56	1.45063
		556.87	0.42167			1064.82	1.72414
		558.12	0.4648			1066.07	2.01612
		559.37	0.49961			1067.33	2.32349
		560.63	0.52323			1068.58	2.63912
		561.88	0.53492			1069.83	2.95203
		563.14	0.5358			1071.09	3.2487
		564.39	0.52818			1072.34	3.51493
		565.65	0.51477			1073.6	3.73801
		566.9	0.49796			1074.85	3.90864
		568.15	0.47939			1076.11	4.02245
		569.41	0.46008			1077.36	4.08064
		570.66	0.44074			1078.61	4.08962
		571.92	0.4222			1079.87	4.05959
		573.17	0.40559			1081.12	4.00242
		574.42	0.39225			1082.38	3.92941
		575.68	0.38335			1083.63	3.84955
		576.93	0.37937			1084.89	3.76916
		578.19	0.37975			1086.14	3.69288
		579.44	0.38297			1087.39	3.62571
		580.7	0.38733			1088.65	3.57523
		581.95	0.39198			1089.9	3.55286
		583.2	0.39772			1091.16	3.57336
		584.46	0.40682			1092.41	3.65193
		585.71	0.42145			1093.66	3.79981
		586.97	0.4414			1094.92	4.02036
		588.22	0.46279			1096.17	4.30775
		589.48	0.47897			1097.43	4.64884
		590.73	0.48269			1098.68	5.02676
		591.98	0.46833			1099.94	5.4244
		593.24	0.43341			1101.19	5.82693
		594.49	0.3792			1102.44	6.22321
		595.75	0.31077			1103.7	6.60626
		597	0.23692			1104.95	6.97309
		598.25	0.17135			1106.21	7.32413
		599.51	0.13469			1107.46	7.66232
		600.76	0.14001			1108.72	7.99198
		602.02	0.16734			1109.97	8.31758
		603.27	0.19259			1111.22	8.64256
		604.53	0.20495			1112.48	8.9684
		605.78	0.20077			1113.73	9.29413
		607.03	0.17975			1114.99	9.61653
		608.29	0.14407			1116.24	9.9309
		609.54	0.099359			1117.49	10.2324
		610.8	0.061834			1118.75	10.5176
		612.05	0.07048			1120	10.7858
		613.31	0.1126			1121.26	11.0401
		614.56	0.15321			1122.51	11.2872
		615.81	0.18053			1123.77	11.5372
		617.07	0.19071			1125.02	11.8015
		618.32	0.18485			1126.27	12.0915
		619.58	0.16969			1127.53	12.4161
		620.83	0.15858			1128.78	12.7806
		622.08	0.16683			1130.04	13.186
		623.34	0.19745			1131.29	13.6296
		624.59	0.23963			1132.54	14.1061
		625.85	0.28181			1133.8	14.609
		627.1	0.31713			1135.05	15.1324
		628.36	0.3431			1136.31	15.6722
		629.61	0.36058			1137.56	16.2271
		630.86	0.37255			1138.82	16.7983
		632.12	0.38279			1140.07	17.3895
		633.37	0.39433			1141.32	18.0058
		634.63	0.40831			1142.58	18.6526
		635.88	0.42354			1143.83	19.334
		637.13	0.43703			1145.09	20.0521
		638.39	0.44483			1146.34	20.8061
		639.64	0.44294			1147.6	21.5917
		640.9	0.42815			1148.85	22.4017
		642.15	0.39868			1150.1	23.2271
		643.41	0.35489			1151.36	24.0576
		644.66	0.30013			1152.61	24.8842
		645.91	0.2419			1153.87	25.6994
		647.17	0.19384			1155.12	26.4991
		648.42	0.17427			1156.37	27.2822
		649.68	0.18851			1157.63	28.0512
		650.93	0.21827			1158.88	28.8108
		652.19	0.24343			1160.14	29.5675
		653.44	0.25276			1161.39	30.3279
		654.69	0.24175			1162.65	31.0984
		655.95	0.21032			1163.9	31.8842
		657.2	0.16159			1165.15	32.6899
		658.46	0.10118			1166.41	33.5192
		659.71	0.040278			1167.66	34.3754
		660.96	0.049877			1168.92	35.2618
		662.22	0.10964			1170.17	36.1817
		663.47	0.16536			1171.43	37.1383
		664.73	0.21219			1172.68	38.1338
		665.98	0.24964			1173.93	39.1691
		667.24	0.27887			1175.19	40.2434
		668.49	0.30173			1176.44	41.3533
		669.74	0.31996			1177.7	42.4937
		671	0.33457			1178.95	43.6575
		672.25	0.34545			1180.2	44.8378
		673.51	0.3514			1181.46	46.0282
		674.76	0.35044			1182.71	47.2248
		676.02	0.34049			1183.97	48.4267
		677.27	0.32022			1185.22	49.6366
		678.52	0.28971			1186.48	50.8605
		679.78	0.25094			1187.73	52.106
		681.03	0.20783			1188.98	53.3812
		682.29	0.16573			1190.24	54.6926
		683.54	0.13075			1191.49	56.0436
		684.79	0.10959			1192.75	57.4333
		686.05	0.10985			1194	58.8566
		687.3	0.13609			1195.25	60.3051
		688.56	0.18548			1196.51	61.7681
		689.81	0.25111			1197.76	63.2354
		691.07	0.32459			1199.02	64.6981
		692.32	0.39673			1200.27	66.1505
		693.57	0.45856			1201.53	67.5906
		694.83	0.50285			1202.78	69.0192
		696.08	0.52542			1204.03	70.4394
		697.34	0.52592			1205.29	71.8555
		698.59	0.50765			1206.54	73.2713
		699.85	0.47646			1207.8	74.6897
		701.1	0.43871			1209.05	76.1122
		702.35	0.399			1210.31	77.5396
		703.61	0.35883			1211.56	78.9722
		704.86	0.31727			1212.81	80.4109
		706.12	0.27354			1214.07	81.858
		707.37	0.23			1215.32	83.3176
		708.62	0.19446			1216.58	84.7949
		709.88	0.17898			1217.83	86.2959
		711.13	0.18956			1219.08	87.8262
		712.39	0.21751			1220.34	89.3899
		713.64	0.24948			1221.59	90.9886
		714.9	0.27664			1222.85	92.6208
		716.15	0.29497			1224.1	94.2817
		717.4	0.30333			1225.36	95.9637
		718.66	0.30192			1226.61	97.6569
		719.91	0.29128			1227.86	99.3501
		721.17	0.27164			1229.12	101.032
		722.42	0.24282			1230.37	102.692
		723.67	0.20459			1231.63	104.321
		724.93	0.15736			1232.88	105.913
		726.18	0.10301			1234.14	107.467
		727.44	0.047035			1235.39	108.985
		728.69	0.031279			1236.64	110.472
		729.95	0.076731			1237.9	111.937
		731.2	0.1162			1239.15	113.393
		732.45	0.13913			1240.41	114.852
		733.71	0.14197			1241.66	116.325
		734.96	0.12454			1242.91	117.822
		736.22	0.089824			1244.17	119.346
		737.47	0.043769			1245.42	120.898
		738.73	0.01274			1246.68	122.472
		739.98	0.057148			1247.93	124.058
		741.23	0.095111			1249.19	125.644
		742.49	0.11927			1250.44	127.213
		743.74	0.12796			1251.69	128.751
		745	0.12273			1252.95	130.245
		746.25	0.1081			1254.2	131.686
		747.5	0.091508			1255.46	133.068
		748.76	0.082716			1256.71	134.393
		750.01	0.088389			1257.97	135.666
		751.27	0.10543			1259.22	136.899
		752.52	0.12701			1260.47	138.107
		753.78	0.149			1261.73	139.311
		755.03	0.1697			1262.98	140.533
		756.28	0.18855			1264.24	141.798
		757.54	0.20546			1265.49	143.128
		758.79	0.22058			1266.74	144.543
		760.05	0.23419			1268	146.059
		761.3	0.24655			1269.25	147.685
		762.56	0.25763			1270.51	149.421
		763.81	0.2669			1271.76	151.258
		765.06	0.27314			1273.02	153.18
		766.32	0.2745			1274.27	155.159
		767.57	0.26878			1275.52	157.166
		768.83	0.25398			1276.78	159.163
		770.08	0.22881			1278.03	161.118
		771.33	0.19326			1279.29	163
		772.59	0.14883			1280.54	164.786
		773.84	0.098827			1281.79	166.465
		775.1	0.049962			1283.05	168.039
		776.35	0.032905			1284.3	169.523
		777.61	0.066808			1285.56	170.944
		778.86	0.10105			1286.81	172.34
		780.11	0.12432			1288.07	173.753
		781.37	0.13382			1289.32	175.224
		782.62	0.12887			1290.57	176.79
		783.88	0.11039			1291.83	178.475
		785.13	0.081192			1293.08	180.289
		786.38	0.048583			1294.34	182.228
		787.64	0.040709			1295.59	184.272
		788.89	0.073678			1296.85	186.391
		790.15	0.11389			1298.1	188.546
		791.4	0.14879			1299.35	190.697
		792.66	0.17354			1300.61	192.801
		793.91	0.18566			1301.86	194.819
		795.16	0.18438			1303.12	196.712
		796.42	0.17053			1304.37	198.442
		797.67	0.14627			1305.62	199.975
		798.93	0.11469			1306.88	201.276
		800.18	0.079382			1308.13	202.323
		801.44	0.043922			1309.39	203.107
		802.69	0.012742			1310.64	203.649
		803.94	0.020868			1311.9	204.005
		805.2	0.044227			1313.15	204.273
		806.45	0.064125			1314.4	204.593
		807.71	0.08175			1315.66	205.135
		808.96	0.09932			1316.91	206.081
		810.21	0.11912			1318.17	207.591
		811.47	0.14285			1319.42	209.777
		812.72	0.17099			1320.68	212.667
		813.98	0.20252			1321.93	216.184
		815.23	0.23488			1323.18	220.142
		816.49	0.26435			1324.44	224.256
		817.74	0.28669			1325.69	228.178
		818.99	0.29794			1326.95	231.542
		820.25	0.2952			1328.2	234.024
		821.5	0.27733			1329.45	235.399
		822.76	0.2455			1330.71	235.586
		824.01	0.20369			1331.96	234.678
		825.27	0.15971			1333.22	232.935
		826.52	0.1272			1334.47	230.762
		827.77	0.12218			1335.73	228.658
		829.03	0.14278			1336.98	227.144
		830.28	0.17048			1338.23	226.696
		831.54	0.19177			1339.49	227.668
		832.79	0.20042			1340.74	230.248
		834.04	0.19444			1342	234.42
		835.3	0.17453			1343.25	239.967
		836.55	0.14339			1344.51	246.493
		837.81	0.10566			1345.76	253.468
		839.06	0.069383			1347.01	260.297
		840.32	0.052467			1348.27	266.389
		841.57	0.068415			1349.52	271.232
		842.82	0.095347			1350.78	274.448
		844.08	0.11812			1352.03	275.846
		845.33	0.13204			1353.28	275.435
		846.59	0.13573			1354.54	273.429
		847.84	0.12927			1355.79	270.214
		849.1	0.11348			1357.05	266.298
		850.35	0.089645			1358.3	262.247
		851.6	0.059333			1359.56	258.615
		852.86	0.024506			1360.81	255.875
		854.11	0.014783			1362.06	254.365
		855.37	0.052586			1363.32	254.259
		856.62	0.089148			1364.57	255.559
		857.87	0.12169			1365.83	258.118
		859.13	0.14808			1367.08	261.678
		860.38	0.16664			1368.33	265.929
		861.64	0.17629			1369.59	270.568
		862.89	0.17688			1370.84	275.338
		864.15	0.16975			1372.1	280.068
		865.4	0.1585			1373.35	284.668
		866.65	0.14954			1374.61	289.117
		867.91	0.15025			1375.86	293.424
		869.16	0.16304			1377.11	297.587
		870.42	0.18218			1378.37	301.559
		871.67	0.19823			1379.62	305.218
		872.92	0.2029			1380.88	308.368
		874.18	0.19091			1382.13	310.758
		875.43	0.16048			1383.39	312.125
		876.69	0.11331			1384.64	312.243
		877.94	0.054138			1385.89	310.977
		879.2	0.011555			1387.15	308.329
		880.45	0.072875			1388.4	304.457
		881.7	0.12552			1389.66	299.681
		882.96	0.16362			1390.91	294.453
		884.21	0.1848			1392.16	289.321
		885.47	0.18988			1393.42	284.874
		886.72	0.18248			1394.67	281.686
		887.98	0.16799			1395.93	280.265
		889.23	0.15193			1397.18	280.996
		890.48	0.13809			1398.44	284.109
		891.74	0.12763			1399.69	289.64
		892.99	0.12005			1400.94	297.41
		894.25	0.11512			1402.2	307.019
		895.5	0.1135			1403.45	317.853
		896.75	0.11554			1404.71	329.123
		898.01	0.11998			1405.96	339.924
		899.26	0.12436			1407.22	349.322
		900.52	0.12649			1408.47	356.465
		901.77	0.12534			1409.72	360.694
		903.03	0.12114			1410.98	361.644
		904.28	0.11475			1412.23	359.315
		905.53	0.10708			1413.49	354.094
		906.79	0.098692			1414.74	346.722
		908.04	0.089928			1415.99	338.196
		909.3	0.08131			1417.25	329.638
		910.55	0.073961			1418.5	322.126
		911.81	0.069749			1419.76	316.538
		913.06	0.070824			1421.01	313.427
		914.31	0.078386			1422.27	312.946
		915.57	0.091846			1423.52	314.849
		916.82	0.10939			1424.77	318.564
		918.08	0.12886			1426.03	323.318
		919.33	0.14824			1427.28	328.307
		920.58	0.16588			1428.54	332.855
		921.84	0.18078			1429.79	336.545
		923.09	0.19265			1431.05	339.29
		924.35	0.20198			1432.3	341.332
		925.6	0.20979			1433.55	343.168
		926.86	0.21737			1434.81	345.427
		928.11	0.22584			1436.06	348.713
		929.36	0.2358			1437.32	353.454
		930.62	0.24706			1438.57	359.773
		931.87	0.2585			1439.82	367.412
		933.13	0.26816			1441.08	375.718
		934.38	0.27351			1442.33	383.701
		935.64	0.27187			1443.59	390.156
		936.89	0.26095			1444.84	393.85
		938.14	0.23928			1446.1	393.719
		939.4	0.20674			1447.35	389.069
		940.65	0.16466			1448.6	379.732
		941.91	0.11592			1449.86	366.14
		943.16	0.064716			1451.11	349.319
		944.41	0.017623			1452.37	330.771
		945.67	0.029717			1453.62	312.277
		946.92	0.060016			1454.87	295.641
		948.18	0.076712			1456.13	282.414
		949.43	0.077946			1457.38	273.666
		950.69	0.064433			1458.64	269.829
		951.94	0.03966			1459.89	270.64
		953.19	0.018705			1461.15	275.197
		954.45	0.042629			1462.4	282.115
		955.7	0.076016			1463.65	289.774
		956.96	0.10252			1464.91	296.622
		958.21	0.1169			1466.16	301.468
		959.46	0.11666			1467.42	303.708
		960.72	0.10231			1468.67	303.416
		961.97	0.079123			1469.93	301.306
		963.23	0.06366			1471.18	298.539
		964.48	0.080841			1472.43	296.454
		965.74	0.12167			1473.69	296.26
		966.99	0.16713			1474.94	298.765
		968.24	0.20853			1476.2	304.184
		969.5	0.24195			1477.45	312.068
		970.75	0.26589			1478.7	321.361
		972.01	0.28029			1479.96	330.599
		973.26	0.28587			1481.21	338.201
		974.52	0.28364			1482.47	342.796
		975.77	0.27459			1483.72	343.51
		977.02	0.25981			1484.98	340.132
		978.28	0.24065			1486.23	333.139
		979.53	0.21888			1487.48	323.563
		980.79	0.19664			1488.74	312.755
		982.04	0.17629			1489.99	302.088
		983.29	0.16027			1491.25	292.689
		984.55	0.15099			1492.5	285.238
		985.8	0.15035			1493.76	279.87
		987.06	0.15848			1495.01	276.196
		988.31	0.17281			1496.26	273.423
		989.57	0.18861			1497.52	270.561
		990.82	0.20044			1498.77	266.663
		992.07	0.20341			1500.03	261.059
		993.33	0.19416			1501.28	253.504
		994.58	0.17161			1502.53	244.223
		995.84	0.13788			1503.79	233.844
		997.09	0.10048			1505.04	223.24
		998.35	0.078929			1506.3	213.326
		999.6	0.095839			1507.55	204.871
		1000.9	0.13491			1508.81	198.338
		1002.1	0.17433			1510.06	193.812
		1003.4	0.20518			1511.31	190.995
		1004.6	0.2245			1512.57	189.294
		1005.9	0.23242			1513.82	187.988
		1007.1	0.23083			1515.08	186.411
		1008.4	0.22231			1516.33	184.137
		1009.6	0.20928			1517.59	181.084
		1010.9	0.19373			1518.84	177.531
		1012.1	0.178			1520.09	174.035
		1013.4	0.16586			1521.35	171.28
		1014.6	0.16263			1522.6	169.893
		1015.9	0.17213			1523.86	170.272
		1017.2	0.1926			1525.11	172.468
		1018.4	0.21754			1526.36	176.136
		1019.7	0.23966			1527.62	180.558
		1020.9	0.25327			1528.87	184.749
		1022.2	0.25499			1530.13	187.633
		1023.4	0.24396			1531.38	188.265
		1024.7	0.22181			1532.64	186.051
		1025.9	0.19261			1533.89	180.907
		1027.2	0.16297			1535.14	173.338
		1028.4	0.14163			1536.4	164.382
		1029.7	0.13619			1537.65	155.445
		1031	0.14631			1538.91	148.042
		1032.2	0.16413			1540.16	143.504
		1033.5	0.18197			1541.41	142.726
		1034.7	0.19559			1542.67	146.014
		1036	0.20382			1543.92	153.033
		1037.2	0.20778			1545.18	162.85
		1038.5	0.21024			1546.43	174.053
		1039.7	0.21441			1547.69	184.978
		1041	0.22221			1548.94	194.007
		1042.2	0.23273			1550.19	199.875
		1043.5	0.24243			1551.45	201.911
		1044.8	0.24669			1552.7	200.169
		1046	0.24158			1553.96	195.414
		1047.3	0.22496			1555.21	188.964
		1048.5	0.19693			1556.47	182.434
		1049.8	0.15976			1557.72	177.429
		1051	0.1174			1558.97	175.252
		1052.3	0.07516			1560.23	176.695
		1053.5	0.040646			1561.48	181.929
		1054.8	0.030164			1562.74	190.507
		1056	0.043128			1563.99	201.473
		1057.3	0.055846			1565.24	213.57
		1058.5	0.063498			1566.5	225.51
		1059.8	0.068947			1567.75	236.232
		1061.1	0.07712			1569.01	245.111
		1062.3	0.091187			1570.26	252.06
		1063.6	0.11014			1571.52	257.512
		1064.8	0.13008			1572.77	262.296
		1066.1	0.14639			1574.02	267.44
		1067.3	0.15476			1575.28	273.943
		1068.6	0.15188			1576.53	282.562
		1069.8	0.13588			1577.79	293.663
		1071.1	0.10704			1579.04	307.137
		1072.3	0.068994			1580.3	322.421
		1073.6	0.038468			1581.55	338.597
		1074.9	0.060781			1582.8	354.546
		1076.1	0.1065			1584.06	369.136
		1077.4	0.14845			1585.31	381.4
		1078.6	0.17882			1586.57	390.664
		1079.9	0.19371			1587.82	396.622
		1081.1	0.19163			1589.07	399.339
		1082.4	0.17323			1590.33	399.199
		1083.6	0.14102			1591.58	396.805
		1084.9	0.099024			1592.84	392.873
		1086.1	0.05362			1594.09	388.118
		1087.4	0.030573			1595.35	383.166
		1088.6	0.065251			1596.6	378.491
		1089.9	0.10853			1597.85	374.389
		1091.2	0.14687			1599.11	370.971
		1092.4	0.17705			1600.36	368.185
		1093.7	0.19725			1601.62	365.84
		1094.9	0.20635			1602.87	363.645
		1096.2	0.20402			1604.13	361.242
		1097.4	0.19101			1605.38	358.246
		1098.7	0.16929			1606.63	354.286
		1099.9	0.14207			1607.89	349.053
		1101.2	0.11348			1609.14	342.35
		1102.4	0.087925			1610.4	334.136
		1103.7	0.068892			1611.65	324.563
		1105	0.057301			1612.9	313.989
		1106.2	0.051259			1614.16	302.962
		1107.5	0.049228			1615.41	292.165
		1108.7	0.052476			1616.67	282.326
		1110	0.06265			1617.92	274.117
		1111.2	0.078815			1619.18	268.041
		1112.5	0.098737			1620.43	264.344
		1113.7	0.12068			1621.68	262.958
		1115	0.14349			1622.94	263.493
		1116.2	0.16603			1624.19	265.293
		1117.5	0.18695			1625.45	267.536
		1118.7	0.20516			1626.7	269.377
		1120	0.22079			1627.95	270.101
		1121.3	0.23615			1629.21	269.248
		1122.5	0.25564			1630.46	266.678
		1123.8	0.28382			1631.72	262.579
		1125	0.32239			1632.97	257.389
		1126.3	0.36889			1634.23	251.671
		1127.5	0.41799			1635.48	245.972
		1128.8	0.46382			1636.73	240.681
		1130	0.50173			1637.99	235.935
		1131.3	0.52924			1639.24	231.581
		1132.5	0.54633			1640.5	227.219
		1133.8	0.55534			1641.75	222.312
		1135.1	0.56036			1643.01	216.35
		1136.3	0.56653			1644.26	209.027
		1137.6	0.57917			1645.51	200.382
		1138.8	0.60299			1646.77	190.866
		1140.1	0.64128			1648.02	181.314
		1141.3	0.69538			1649.28	172.811
		1142.6	0.76445			1650.53	166.497
		1143.8	0.84562			1651.78	163.349
		1145.1	0.93451			1653.04	163.988
		1146.3	1.0259			1654.29	168.54
		1147.6	1.1146			1655.55	176.581
		1148.8	1.1958			1656.8	187.156
		1150.1	1.2659			1658.06	198.912
		1151.4	1.3227			1659.31	210.306
		1152.6	1.3656			1660.56	219.859
		1153.9	1.3954			1661.82	226.399
		1155.1	1.4141			1663.07	229.235
		1156.4	1.4243			1664.33	228.232
		1157.6	1.4292			1665.58	223.79
		1158.9	1.4315			1666.84	216.713
		1160.1	1.4339			1668.09	208.036
		1161.4	1.438			1669.34	198.812
		1162.6	1.4451			1670.6	189.94
		1163.9	1.4563			1671.85	182.039
		1165.2	1.4722			1673.11	175.398
		1166.4	1.4941			1674.36	170.013
		1167.7	1.5233			1675.61	165.67
		1168.9	1.5615			1676.87	162.078
		1170.2	1.6108			1678.12	158.986
		1171.4	1.6727			1679.38	156.275
		1172.7	1.7481			1680.63	153.988
		1173.9	1.8366			1681.89	152.308
		1175.2	1.936			1683.14	151.473
		1176.4	2.043			1684.39	151.671
		1177.7	2.153			1685.65	152.934
		1179	2.2613			1686.9	155.064
		1180.2	2.3637			1688.16	157.613
		1181.5	2.4573			1689.41	159.938
		1182.7	2.541			1690.66	161.318
		1184	2.6155			1691.92	161.118
		1185.2	2.6835			1693.17	158.943
		1186.5	2.7488			1694.43	154.76
		1187.7	2.816			1695.68	148.945
		1189	2.8891			1696.94	142.232
		1190.2	2.9709			1698.19	135.591
		1191.5	3.0627			1699.44	130.043
		1192.7	3.1634			1700.7	126.471
		1194	3.2703			1701.95	125.459
		1195.3	3.3797			1703.21	127.185
		1196.5	3.4876			1704.46	131.374
		1197.8	3.5907			1705.72	137.33
		1199	3.6871			1706.97	144.058
		1200.3	3.7764			1708.22	150.463
		1201.5	3.8599			1709.48	155.594
		1202.8	3.9401			1710.73	158.834
		1204	4.0204			1711.99	160.032
		1205.3	4.1044			1713.24	159.51
		1206.5	4.1956			1714.49	157.97
		1207.8	4.2965			1715.75	156.312
		1209.1	4.4087			1717	155.427
		1210.3	4.5322			1718.26	155.985
		1211.6	4.6659			1719.51	158.299
		1212.8	4.8074			1720.77	162.243
		1214.1	4.9538			1722.02	167.264
		1215.3	5.1023			1723.27	172.485
		1216.6	5.2501			1724.53	176.868
		1217.8	5.3954			1725.78	179.432
		1219.1	5.5373			1727.04	179.458
		1220.3	5.6758			1728.29	176.633
		1221.6	5.8119			1729.55	171.108
		1222.8	5.9475			1730.8	163.458
		1224.1	6.0853			1732.05	154.558
		1225.4	6.228			1733.31	145.402
		1226.6	6.3789			1734.56	136.918
		1227.9	6.5407			1735.82	129.821
		1229.1	6.7159			1737.07	124.524
		1230.4	6.9061			1738.32	121.114
		1231.6	7.1117			1739.58	119.395
		1232.9	7.3318			1740.83	118.97
		1234.1	7.5646			1742.09	119.345
		1235.4	7.8068			1743.34	120.055
		1236.6	8.0547			1744.6	120.753
		1237.9	8.3038			1745.85	121.278
		1239.2	8.5502			1747.1	121.652
		1240.4	8.79			1748.36	122.048
		1241.7	9.0204			1749.61	122.709
		1242.9	9.2393			1750.87	123.87
		1244.2	9.4452			1752.12	125.682
		1245.4	9.6374			1753.38	128.159
		1246.7	9.8154			1754.63	131.167
		1247.9	9.9791			1755.88	134.437
		1249.2	10.128			1757.14	137.609
		1250.4	10.262			1758.39	140.291
		1251.7	10.379			1759.65	142.122
		1252.9	10.479			1760.9	142.823
		1254.2	10.56			1762.15	142.238
		1255.5	10.619			1763.41	140.349
		1256.7	10.655			1764.66	137.277
		1258	10.666			1765.92	133.269
		1259.2	10.647			1767.17	128.662
		1260.5	10.596			1768.43	123.855
		1261.7	10.51			1769.68	119.266
		1263	10.386			1770.93	115.288
		1264.2	10.223			1772.19	112.251
		1265.5	10.019			1773.44	110.386
		1266.7	9.7742			1774.7	109.802
		1268	9.4915			1775.95	110.466
		1269.3	9.1748			1777.2	112.21
		1270.5	8.8299			1778.46	114.739
		1271.8	8.464			1779.71	117.665
		1273	8.0854			1780.97	120.544
		1274.3	7.7023			1782.22	122.939
		1275.5	7.3229			1783.48	124.472
		1276.8	6.9543			1784.73	124.88
		1278	6.6026			1785.98	124.051
		1279.3	6.2723			1787.24	122.039
		1280.5	5.9668			1788.49	119.056
		1281.8	5.6881			1789.75	115.434
		1283	5.4369			1791	111.582
		1284.3	5.2132			1792.26	107.918
		1285.6	5.0164			1793.51	104.816
		1286.8	4.8452			1794.76	102.558
		1288.1	4.6979			1796.02	101.299
		1289.3	4.5721			1797.27	101.056
		1290.6	4.4652			1798.53	101.721
		1291.8	4.3735			1799.78	103.083
		1293.1	4.2932			1801.03	104.869
		1294.3	4.22			1802.29	106.792
		1295.6	4.1499			1803.54	108.59
		1296.8	4.0792			1804.8	110.064
		1298.1	4.0054			1806.05	111.094
		1299.4	3.9269			1807.31	111.65
		1300.6	3.8436			1808.56	111.772
		1301.9	3.7559			1809.81	111.554
		1303.1	3.6653			1811.07	111.106
		1304.4	3.5738			1812.32	110.525
		1305.6	3.4838			1813.58	109.871
		1306.9	3.3977			1814.83	109.147
		1308.1	3.3177			1816.09	108.304
		1309.4	3.2457			1817.34	107.252
		1310.6	3.1832			1818.59	105.888
		1311.9	3.1307			1819.85	104.122
		1313.2	3.0882			1821.1	101.914
		1314.4	3.0548			1822.36	99.2891
		1315.7	3.029			1823.61	96.3488
		1316.9	3.0089			1824.86	93.258
		1318.2	2.9923			1826.12	90.2209
		1319.4	2.9771			1827.37	87.4444
		1320.7	2.961			1828.63	85.099
		1321.9	2.9425			1829.88	83.2867
		1323.2	2.9202			1831.14	82.0214
		1324.4	2.8929			1832.39	81.2275
		1325.7	2.8602			1833.64	80.7545
		1326.9	2.8216			1834.9	80.4076
		1328.2	2.7771			1836.15	79.9859
		1329.5	2.7267			1837.41	79.3224
		1330.7	2.6708			1838.66	78.3186
		1332	2.6097			1839.92	76.9642
		1333.2	2.5442			1841.17	75.3394
		1334.5	2.475			1842.42	73.5977
		1335.7	2.4035			1843.68	71.9345
		1337	2.3312			1844.93	70.5468
		1338.2	2.2598			1846.19	69.5937
		1339.5	2.1911			1847.44	69.1667
		1340.7	2.1269			1848.69	69.2727
		1342	2.0687			1849.95	69.8333
		1343.3	2.0171			1851.2	70.6982
		1344.5	1.9725			1852.46	71.6687
		1345.8	1.9344			1853.71	72.5272
		1347	1.9021			1854.97	73.0682
		1348.3	1.8743			1856.22	73.1261
		1349.5	1.8504			1857.47	72.5952
		1350.8	1.8299			1858.73	71.4406
		1352	1.8132			1859.98	69.6988
		1353.3	1.8013			1861.24	67.4703
		1354.5	1.7963			1862.49	64.9044
		1355.8	1.801			1863.74	62.1805
		1357	1.8189			1865	59.488
		1358.3	1.8539			1866.25	57.0061
		1359.6	1.9105			1867.51	54.8861
		1360.8	1.9934			1868.76	53.2376
		1362.1	2.1077			1870.02	52.1187
		1363.3	2.2585			1871.27	51.5315
		1364.6	2.4514			1872.52	51.4232
		1365.8	2.6917			1873.78	51.6925
		1367.1	2.9848			1875.03	52.2014
		1368.3	3.3354			1876.29	52.7922
		1369.6	3.7468			1877.54	53.3067
		1370.8	4.2207			1878.8	53.6059
		1372.1	4.7564			1880.05	53.5872
		1373.4	5.3507			1881.3	53.1959
		1374.6	5.998			1882.56	52.4298
		1375.9	6.6908			1883.81	51.3354
		1377.1	7.4208			1885.07	49.9981
		1378.4	8.1796			1886.32	48.5269
		1379.6	8.9599			1887.57	47.0374
		1380.9	9.7564			1888.83	45.6345
		1382.1	10.566			1890.08	44.3997
		1383.4	11.388			1891.34	43.3815
		1384.6	12.223			1892.59	42.5923
		1385.9	13.07			1893.85	42.0107
		1387.1	13.932			1895.1	41.5883
		1388.4	14.804			1896.35	41.2601
		1389.7	15.682			1897.61	40.9565
		1390.9	16.556			1898.86	40.6139
		1392.2	17.412			1900.12	40.1838
		1393.4	18.232			1901.37	39.6368
		1394.7	18.994			1902.63	38.9642
		1395.9	19.673			1903.88	38.1756
		1397.2	20.246			1905.13	37.2937
		1398.4	20.692			1906.39	36.3484
		1399.7	20.995			1907.64	35.371
		1400.9	21.148			1908.9	34.3888
		1402.2	21.159			1910.15	33.4218
		1403.5	21.044			1911.4	32.4815
		1404.7	20.834			1912.66	31.5719
		1406	20.57			1913.91	30.6922
		1407.2	20.3			1915.17	29.84
		1408.5	20.07			1916.42	29.0151
		1409.7	19.922			1917.68	28.2223
		1411	19.881			1918.93	27.4723
		1412.2	19.956			1920.18	26.7811
		1413.5	20.134			1921.44	26.1668
		1414.7	20.381			1922.69	25.6458
		1416	20.646			1923.95	25.2284
		1417.2	20.87			1925.2	24.9143
		1418.5	20.995			1926.46	24.6915
		1419.8	20.976			1927.71	24.5352
		1421	20.79			1928.96	24.4117
		1422.3	20.438			1930.22	24.2818
		1423.5	19.948			1931.47	24.1071
		1424.8	19.368			1932.73	23.8553
		1426	18.759			1933.98	23.5048
		1427.3	18.182			1935.23	23.0475
		1428.5	17.689			1936.49	22.4897
		1429.8	17.314			1937.74	21.85
		1431	17.069			1939	21.1565
		1432.3	16.945			1940.25	20.4421
		1433.6	16.91			1941.51	19.7398
		1434.8	16.92			1942.76	19.0787
		1436.1	16.926			1944.01	18.4806
		1437.3	16.885			1945.27	17.9588
		1438.6	16.763			1946.52	17.5172
		1439.8	16.55			1947.78	17.1517
		1441.1	16.251			1949.03	16.8512
		1442.3	15.887			1950.28	16.6002
		1443.6	15.49			1951.54	16.3805
		1444.8	15.091			1952.79	16.1733
		1446.1	14.719			1954.05	15.9606
		1447.3	14.393			1955.3	15.7272
		1448.6	14.12			1956.56	15.4614
		1449.9	13.9			1957.81	15.1565
		1451.1	13.726			1959.06	14.8112
		1452.4	13.589			1960.32	14.4297
		1453.6	13.48			1961.57	14.0215
		1454.9	13.398			1962.83	13.5994
		1456.1	13.343			1964.08	13.1785
		1457.4	13.321			1965.34	12.7729
		1458.6	13.337			1966.59	12.3942
		1459.9	13.397			1967.84	12.0496
		1461.1	13.497			1969.1	11.7405
		1462.4	13.631			1970.35	11.4632
		1463.7	13.784			1971.61	11.2093
		1464.9	13.935			1972.86	10.9681
		1466.2	14.062			1974.11	10.7281
		1467.4	14.144			1975.37	10.4797
		1468.7	14.162			1976.62	10.2164
		1469.9	14.108			1977.88	9.9356
		1471.2	13.976			1979.13	9.63895
		1472.4	13.771			1980.39	9.33145
		1473.7	13.502			1981.64	9.02029
		1474.9	13.182			1982.89	8.71347
		1476.2	12.828			1984.15	8.41841
		1477.5	12.457			1985.4	8.141
		1478.7	12.087			1986.66	7.88498
		1480	11.736			1987.91	7.65189
		1481.2	11.423			1989.17	7.44139
		1482.5	11.165			1990.42	7.25179
		1483.7	10.981			1991.67	7.0806
		1485	10.883			1992.93	6.92495
		1486.2	10.883			1994.18	6.78165
		1487.5	10.98			1995.44	6.64718
		1488.7	11.169			1996.69	6.51758
		1490	11.431			1997.94	6.38844
		1491.2	11.736			1999.2	6.25512
		1492.5	12.049			2000.45	6.11311
		1493.8	12.328			2001.71	5.95849
		1495	12.533			2002.96	5.78834
		1496.3	12.631			2004.22	5.60112
		1497.5	12.6			2005.47	5.39683
		1498.8	12.433			2006.72	5.17702
		1500	12.139			2007.98	4.94453
		1501.3	11.745			2009.23	4.70316
		1502.5	11.286			2010.49	4.45716
		1503.8	10.807			2011.74	4.21087
		1505	10.35			2013	3.96849
		1506.3	9.9509			2014.25	3.73408
		1507.6	9.6331			2015.5	3.51165
		1508.8	9.4058			2016.76	3.30518
		1510.1	9.2634			2018.01	3.11849
		1511.3	9.1885			2019.27	2.95488
		1512.6	9.1559			2020.52	2.81677
		1513.8	9.1391			2021.77	2.7053
		1515.1	9.1156			2023.03	2.62018
		1516.3	9.0715			2024.28	2.55952
		1517.6	9.0036			2025.54	2.51983
		1518.8	8.9197			2026.79	2.49603
		1520.1	8.8356			2028.05	2.48183
		1521.3	8.7704			2029.3	2.47022
		1522.6	8.7416			2030.55	2.45427
		1523.9	8.76			2031.81	2.42799
		1525.1	8.8257			2033.06	2.38694
		1526.4	8.927			2034.32	2.32871
		1527.6	9.0409			2035.57	2.25293
		1528.9	9.137			2036.82	2.16117
		1530.1	9.1827			2038.08	2.0565
		1531.4	9.1498			2039.33	1.94301
		1532.6	9.0208			2040.59	1.8253
		1533.9	8.7937			2041.84	1.70788
		1535.1	8.4834			2043.1	1.59481
		1536.4	8.1205			2044.35	1.48927
		1537.7	7.7464			2045.6	1.3935
		1538.9	7.4067			2046.86	1.30873
		1540.2	7.1437			2048.11	1.23542
		1541.4	6.9894			2049.37	1.17344
		1542.7	6.9611			2050.62	1.12222
		1543.9	7.0585			2051.88	1.08054
		1545.2	7.2632			2053.13	1.04627
		1546.4	7.5409			2054.38	1.01622
		1547.7	7.8466			2055.64	0.986427
		1548.9	8.1321			2056.89	0.952967
		1550.2	8.3544			2058.15	0.913026
		1551.4	8.483			2059.4	0.86579
		1552.7	8.5044			2060.65	0.812898
		1554	8.4237			2061.91	0.758268
		1555.2	8.2624			2063.16	0.707344
		1556.5	8.0543			2064.42	0.665823
		1557.7	7.8389			2065.67	0.638129
		1559	7.6548			2066.93	0.626088
		1560.2	7.5342			2068.18	0.628439
		1561.5	7.4985			2069.43	0.641419
		1562.7	7.5559			2070.69	0.65996
		1564	7.7007			2071.94	0.678889
		1565.2	7.9146			2073.2	0.693849
		1566.5	8.1698			2074.45	0.701955
		1567.8	8.4332			2075.71	0.702204
		1569	8.6712			2076.96	0.695567
		1570.3	8.854			2078.21	0.684694
		1571.5	8.9586			2079.47	0.673263
		1572.8	8.9709			2080.72	0.66507
		1574	8.8858			2081.98	0.66307
		1575.3	8.7072			2083.23	0.668606
		1576.5	8.4456			2084.48	0.681052
		1577.8	8.1174			2085.74	0.697984
		1579	7.7415			2086.99	0.715818
		1580.3	7.3383			2088.25	0.730717
		1581.5	6.9271			2089.5	0.739487
		1582.8	6.525			2090.76	0.740202
		1584.1	6.1454			2092.01	0.732437
		1585.3	5.7975			2093.26	0.717153
		1586.6	5.4863			2094.52	0.696589
		1587.8	5.2127			2095.77	0.674552
		1589.1	4.9743			2097.03	0.657281
		1590.3	4.767			2098.28	0.654042
		1591.6	4.5855			2099.54	0.675519
		1592.8	4.4253			2100.79	0.728906
		1594.1	4.2829			2102.04	0.813065
		1595.3	4.1572			2103.3	0.918641
		1596.6	4.0491			2104.55	1.03223
		1597.9	3.9617			2105.81	1.14044
		1599.1	3.8998			2107.06	1.23213
		1600.4	3.8692			2108.31	1.2994
		1601.6	3.8759			2109.57	1.33769
		1602.9	3.9245			2110.82	1.34568
		1604.1	4.0179			2112.08	1.32491
		1605.4	4.1566			2113.33	1.27949
		1606.6	4.3386			2114.59	1.21581
		1607.9	4.5596			2115.84	1.14199
		1609.1	4.813			2117.09	1.06713
		1610.4	5.0901			2118.35	1.00004
		1611.7	5.3805			2119.6	0.947954
		1612.9	5.6719			2120.86	0.915767
		1614.2	5.9512			2122.11	0.906153
		1615.4	6.2053			2123.36	0.920234
		1616.7	6.4223			2124.62	0.957835
		1617.9	6.593			2125.87	1.01707
		1619.2	6.7113			2127.13	1.09411
		1620.4	6.7757			2128.38	1.18379
		1621.7	6.7883			2129.64	1.28099
		1622.9	6.7556			2130.89	1.38179
		1624.2	6.6865			2132.14	1.48378
		1625.4	6.5921			2133.4	1.58548
		1626.7	6.4838			2134.65	1.68536
		1628	6.3726			2135.91	1.78093
		1629.2	6.2676			2137.16	1.86854
		1630.5	6.1756			2138.42	1.9437
		1631.7	6.1007			2139.67	2.00184
		1633	6.0439			2140.92	2.03902
		1634.2	6.0039			2142.18	2.05245
		1635.5	5.9768			2143.43	2.0409
		1636.7	5.9575			2144.69	2.00499
		1638	5.9393			2145.94	1.94744
		1639.2	5.9154			2147.19	1.87321
		1640.5	5.8791			2148.45	1.7894
		1641.8	5.8244			2149.7	1.7048
		1643	5.7471			2150.96	1.62895
		1644.3	5.6456			2152.21	1.57097
		1645.5	5.5212			2153.47	1.53821
		1646.8	5.379			2154.72	1.53511
		1648	5.2277			2155.97	1.56272
		1649.3	5.0787			2157.23	1.61871
		1650.5	4.9444			2158.48	1.69794
		1651.8	4.8368			2159.74	1.79327
		1653	4.7648			2160.99	1.89643
		1654.3	4.7331			2162.25	1.99897
		1655.5	4.7412			2163.5	2.09301
		1656.8	4.7836			2164.75	2.17195
		1658.1	4.8511			2166.01	2.23082
		1659.3	4.9324			2167.26	2.2665
		1660.6	5.0156			2168.52	2.27766
		1661.8	5.0903			2169.77	2.26459
		1663.1	5.1489			2171.02	2.22901
		1664.3	5.1874			2172.28	2.1738
		1665.6	5.2053			2173.53	2.10286
		1666.8	5.2049			2174.79	2.0209
		1668.1	5.1898			2176.04	1.93321
		1669.3	5.164			2177.3	1.84539
		1670.6	5.1298			2178.55	1.76302
		1671.9	5.0879			2179.8	1.69118
		1673.1	5.0369			2181.06	1.63399
		1674.4	4.9749			2182.31	1.59423
		1675.6	4.8999			2183.57	1.573
		1676.9	4.812			2184.82	1.56967
		1678.1	4.7144			2186.07	1.58198
		1679.4	4.6131			2187.33	1.60645
		1680.6	4.517			2188.58	1.63894
		1681.9	4.4357			2189.84	1.67514
		1683.1	4.3778			2191.09	1.71107
		1684.4	4.3484			2192.35	1.74337
		1685.6	4.3482			2193.6	1.76932
		1686.9	4.3726			2194.85	1.78678
		1688.2	4.4118			2196.11	1.79398
		1689.4	4.4525			2197.36	1.7894
		1690.7	4.4801			2198.62	1.77181
		1691.9	4.4814			2199.87	1.74038
		1693.2	4.4476			2201.13	1.69508
		1694.4	4.3759			2202.38	1.63691
		1695.7	4.2708			2203.63	1.56812
		1696.9	4.1423			2204.89	1.49228
		1698.2	4.0047			2206.14	1.41399
		1699.4	3.8732			2207.4	1.3385
		1700.7	3.7608
		1702	3.6768
		1703.2	3.6247
		1704.5	3.6022
		1705.7	3.602
		1707	3.613
		1708.2	3.6232
		1709.5	3.6224
		1710.7	3.6039
		1712	3.566
		1713.2	3.512
		1714.5	3.4484
		1715.7	3.3836
		1717	3.3254
		1718.3	3.2796
		1719.5	3.2489
		1720.8	3.2326
		1722	3.2272
		1723.3	3.2271
		1724.5	3.2267
		1725.8	3.2209
		1727	3.2069
		1728.3	3.1842
		1729.5	3.1545
		1730.8	3.1211
		1732.1	3.0875
		1733.3	3.0568
		1734.6	3.0305
		1735.8	3.0082
		1737.1	2.9875
		1738.3	2.9651
		1739.6	2.9371
		1740.8	2.9004
		1742.1	2.8534
		1743.3	2.7966
		1744.6	2.7325
		1745.8	2.6657
		1747.1	2.6013
		1748.4	2.5446
		1749.6	2.5001
		1750.9	2.4702
		1752.1	2.4554
		1753.4	2.4543
		1754.6	2.4638
		1755.9	2.4798
		1757.1	2.4983
		1758.4	2.5155
		1759.6	2.5287
		1760.9	2.536
		1762.2	2.5362
		1763.4	2.5287
		1764.7	2.5133
		1765.9	2.4899
		1767.2	2.4585
		1768.4	2.4192
		1769.7	2.3727
		1770.9	2.3205
		1772.2	2.2647
		1773.4	2.2081
		1774.7	2.1541
		1776	2.1058
		1777.2	2.0658
		1778.5	2.0352
		1779.7	2.0137
		1781	1.999
		1782.2	1.9879
		1783.5	1.9765
		1784.7	1.9611
		1786	1.9391
		1787.2	1.9092
		1788.5	1.8718
		1789.7	1.8288
		1791	1.7832
		1792.3	1.7384
		1793.5	1.6975
		1794.8	1.6624
		1796	1.6339
		1797.3	1.6114
		1798.5	1.5929
		1799.8	1.5757
		1801	1.5574
		1802.3	1.5357
		1803.5	1.5091
		1804.8	1.477
		1806.1	1.4398
		1807.3	1.3984
		1808.6	1.3541
		1809.8	1.3087
		1811.1	1.2643
		1812.3	1.2228
		1813.6	1.1865
		1814.8	1.1576
		1816.1	1.1379
		1817.3	1.1287
		1818.6	1.1304
		1819.8	1.1421
		1821.1	1.1621
		1822.4	1.1875
		1823.6	1.2151
		1824.9	1.2412
		1826.1	1.2628
		1827.4	1.2772
		1828.6	1.2827
		1829.9	1.2784
		1831.1	1.2645
		1832.4	1.2422
		1833.6	1.2131
		1834.9	1.1792
		1836.2	1.1424
		1837.4	1.1044
		1838.7	1.0666
		1839.9	1.03
		1841.2	0.99498
		1842.4	0.96209
		1843.7	0.93165
		1844.9	0.90405
		1846.2	0.87976
		1847.4	0.85922
		1848.7	0.84271
		1849.9	0.83016
		1851.2	0.821
		1852.5	0.81411
		1853.7	0.80783
		1855	0.80028
		1856.2	0.78963
		1857.5	0.77454
		1858.7	0.75446
		1860	0.72971
		1861.2	0.70142
		1862.5	0.67129
		1863.7	0.64122
		1865	0.61299
		1866.3	0.58795
		1867.5	0.56689
		1868.8	0.54995
		1870	0.53669
		1871.3	0.52624
		1872.5	0.51761
		1873.8	0.50999
		1875	0.503
		1876.3	0.49686
		1877.5	0.49224
		1878.8	0.49018
		1880	0.49174
		1881.3	0.49779
		1882.6	0.50866
		1883.8	0.52393
		1885.1	0.54237
		1886.3	0.5621
		1887.6	0.58096
		1888.8	0.59686
		1890.1	0.60811
		1891.3	0.61349
		1892.6	0.61224
		1893.8	0.60386
		1895.1	0.58806
		1896.4	0.56473
		1897.6	0.53409
		1898.9	0.49694
		1900.1	0.45481
		1901.4	0.41003
		1902.6	0.36559
		1903.9	0.3248
		1905.1	0.29078
		1906.4	0.26578
		1907.6	0.25058
		1908.9	0.24434
		1910.2	0.24513
		1911.4	0.25069
		1912.7	0.25897
		1913.9	0.26829
		1915.2	0.27734
		1916.4	0.28515
		1917.7	0.29111
		1918.9	0.29496
		1920.2	0.29668
		1921.4	0.29644
		1922.7	0.29457
		1923.9	0.29157
		1925.2	0.28816
		1926.5	0.28526
		1927.7	0.28389
		1929	0.28489
		1930.2	0.28865
		1931.5	0.29495
		1932.7	0.30309
		1934	0.31219
		1935.2	0.32149
		1936.5	0.33051
		1937.7	0.33885
		1939	0.34602
		1940.3	0.35114
		1941.5	0.35289
		1942.8	0.34969
		1944	0.34006
		1945.3	0.3231
		1946.5	0.29878
		1947.8	0.26812
		1949	0.23315
		1950.3	0.19668
		1951.5	0.1618
		1952.8	0.13133
		1954	0.10722
		1955.3	0.090212
		1956.6	0.080242
		1957.8	0.077275
		1959.1	0.081145
		1960.3	0.09033
		1961.6	0.10176
		1962.8	0.11197
		1964.1	0.11807
		1965.3	0.11831
		1966.6	0.11226
		1967.8	0.10077
		1969.1	0.085809
		1970.4	0.070076
		1971.6	0.056516
		1972.9	0.047805
		1974.1	0.045888
		1975.4	0.051641
		1976.6	0.064719
		1977.9	0.083623
		1979.1	0.10598
		1980.4	0.12896
		1981.6	0.14979
		1982.9	0.1662
		1984.1	0.17679
		1985.4	0.18122
		1986.7	0.18008
		1987.9	0.17464
		1989.2	0.16631
		1990.4	0.15624
		1991.7	0.14506
		1992.9	0.13306
		1994.2	0.1207
		1995.4	0.10917
		1996.7	0.1007
		1997.9	0.09797
		1999.2	0.10239
		2000.5	0.11283
		2001.7	0.12666
		2003	0.14139
		2004.2	0.15538
		2005.5	0.16785
		2006.7	0.17856
		2008	0.18758
		2009.2	0.19506
		2010.5	0.20109
		2011.7	0.20562
		2013	0.20844
		2014.2	0.20922
		2015.5	0.20759
		2016.8	0.20331
		2018	0.19634
		2019.3	0.18699
		2020.5	0.17599
		2021.8	0.16441
		2023	0.15355
		2024.3	0.14459
		2025.5	0.13825
		2026.8	0.13449
		2028	0.13255
		2029.3	0.13124
		2030.6	0.12934
		2031.8	0.1259
		2033.1	0.12028
		2034.3	0.11229
		2035.6	0.10212
		2036.8	0.090352
		2038.1	0.077947
		2039.3	0.066068
		2040.6	0.055819
		2041.8	0.047818
		2043.1	0.041882
		2044.4	0.037357
		2045.6	0.034125
		2046.9	0.033529
		2048.1	0.037646
		2049.4	0.046808
		2050.6	0.059283
		2051.9	0.072991
		2053.1	0.086265
		2054.4	0.097899
		2055.6	0.1071
		2056.9	0.11347
		2058.1	0.11695
		2059.4	0.11778
		2060.7	0.11636
		2061.9	0.11304
		2063.2	0.10786
		2064.4	0.10036
		2065.7	0.089655
		2066.9	0.074729
		2068.2	0.054854
		2069.4	0.030072
		2070.7	0.0053469
		2071.9	0.031746
		2073.2	0.063128
		2074.5	0.091658
		2075.7	0.11428
		2077	0.12847
		2078.2	0.13258
		2079.5	0.12609
		2080.7	0.10972
		2082	0.085418
		2083.2	0.056343
		2084.5	0.028277
		2085.7	0.023467
		2087	0.045281
		2088.2	0.066951
		2089.5	0.08395
		2090.8	0.096557
		2092	0.10659
		2093.3	0.11628
		2094.5	0.12705
		2095.8	0.13881
		2097	0.15023
		2098.3	0.15951
		2099.5	0.16524
		2100.8	0.16677
		2102	0.16428
		2103.3	0.15861
		2104.6	0.15093
		2105.8	0.14239
		2107.1	0.13387
		2108.3	0.12604
		2109.6	0.11947
		2110.8	0.11472
		2112.1	0.11214
		2113.3	0.11143
		2114.6	0.11144
		2115.8	0.11046
		2117.1	0.10685
		2118.3	0.099497
		2119.6	0.088116
		2120.9	0.073237
		2122.1	0.056071
		2123.4	0.03828
		2124.6	0.021707
		2125.9	0.0081337
		2127.1	0.0022085
		2128.4	0.0068384
		2129.6	0.010379
		2130.9	0.018415
		2132.1	0.032992
		2133.4	0.052364
		2134.7	0.074197
		2135.9	0.09603
		2137.2	0.11546
		2138.4	0.13044
		2139.7	0.1396
		2140.9	0.14247
		2142.2	0.13969
		2143.4	0.13303
		2144.7	0.1251
		2145.9	0.11885
		2147.2	0.11635
		2148.4	0.11784
		2149.7	0.12172
		2151	0.12572
		2152.2	0.12793
		2153.5	0.12717
		2154.7	0.1229
		2156	0.11497
		2157.2	0.10351
		2158.5	0.088777
		2159.7	0.071266
		2161	0.051724
		2162.2	0.031239
		2163.5	0.011374
		2164.8	0.0081359
		2166	0.022519
		2167.3	0.032558
		2168.5	0.037072
		2169.8	0.035835
		2171	0.029515
		2172.3	0.02034
		2173.5	0.01575
		2174.8	0.024754
		2176	0.0394
		2177.3	0.054017
		2178.5	0.066674
		2179.8	0.076544
		2181.1	0.08331
		2182.3	0.086911
		2183.6	0.087381
		2184.8	0.084822
		2186.1	0.07951
		2187.3	0.072076
		2188.6	0.063674
		2189.8	0.055946
		2191.1	0.050574
		2192.3	0.048276
		2193.6	0.048179
		2194.9	0.048658
		2196.1	0.048668
		2197.4	0.04827
		2198.6	0.048303
		2199.9	0.049518
		2201.1	0.051727
		2202.4	0.05378
		2203.6	0.054267
		2204.9	0.052194
		2206.1	0.047327
		2207.4	0.040325
		2208.7	0.032852
		2209.9	0.027632
		2211.2	0.027158
		2212.4	0.030644
		2213.7	0.035051
		2214.9	0.03825
		2216.2	0.039473
		2217.4	0.03887
		2218.7	0.037166
		2219.9	0.03538
		2221.2	0.034505
		2222.4	0.035188
		2223.7	0.037594
		2225	0.041611
		2226.2	0.047132
		2227.5	0.054156
		2228.7	0.062689
		2230	0.07259
		2231.2	0.083445
		2232.5	0.094512
		2233.7	0.10478
		2235	0.1131
		2236.2	0.11843
		2237.5	0.12
		2238.8	0.11758
		2240	0.11148
		2241.3	0.10258
		2242.5	0.092131
		2243.8	0.08151
		2245	0.071857
		2246.3	0.063833
		2247.5	0.057565
		2248.8	0.052875
		2250	0.049599
		2251.3	0.047716
		2252.5	0.047186
		2253.8	0.047673
		2255.1	0.048403
		2256.3	0.048283
		2257.6	0.046175
		2258.8	0.041291
		2260.1	0.033939
		2261.3	0.027635
		2262.6	0.031381
		2263.8	0.047711
		2265.1	0.070103
		2266.3	0.093864
		2267.6	0.11596
		2268.9	0.13405
		2270.1	0.14641
		2271.4	0.15187
		2272.6	0.14994
		2273.9	0.1407
		2275.1	0.1247
		2276.4	0.10295
		2277.6	0.076828
		2278.9	0.048451
		2280.1	0.02376
		2281.4	0.028203
		2282.6	0.053077
		2283.9	0.077248
		2285.2	0.096427
		2286.4	0.10885
		2287.7	0.1138
		2288.9	0.11162
		2290.2	0.10377
		2291.4	0.092782
		2292.7	0.081955
		2293.9	0.074344
		2295.2	0.071245
		2296.4	0.071614
		2297.7	0.073693
		2299	0.076766
		2300.2	0.08117
		2301.5	0.08707
		2302.7	0.093516
		2304	0.098708
		2305.2	0.10104
		2306.5	0.1001
		2307.7	0.097155
		2309	0.094892
		2310.2	0.095861
		2311.5	0.10026
		2312.7	0.10541
		2314	0.10756
		2315.3	0.1037
		2316.5	0.092382
		2317.8	0.073905
		2319	0.050341
		2320.3	0.026948
		2321.5	0.023263
		2322.8	0.042637
		2324	0.062218
		2325.3	0.076524
		2326.5	0.084539
		2327.8	0.086851
		2329.1	0.085054
		2330.3	0.081227
		2331.6	0.077267
		2332.8	0.074234
		2334.1	0.072128
		2335.3	0.070329
		2336.6	0.068295
		2337.8	0.065971
		2339.1	0.063747
		2340.3	0.062113
		2341.6	0.061307
		2342.9	0.061192
		2344.1	0.061431
		2345.4	0.061763
		2346.6	0.062135
		2347.9	0.062665
		2349.1	0.063473
		2350.4	0.064517
		2351.6	0.065483
		2352.9	0.065789
		2354.1	0.064663
		2355.4	0.061291
		2356.6	0.054999
		2357.9	0.045471
		2359.2	0.033078
		2360.4	0.020138
		2361.7	0.017422
		2362.9	0.031209
		2364.2	0.048908
		2365.4	0.065502
		2366.7	0.078822
		2367.9	0.087393
		2369.2	0.090217
		2370.4	0.086794
		2371.7	0.077199
		2373	0.062154
		2374.2	0.043258
		2375.5	0.024566
		2376.7	0.021911
		2378	0.040059
		2379.2	0.061379
		2380.5	0.080986
		2381.7	0.097654
		2383	0.1112
		2384.2	0.12198
		2385.5	0.13052
		2386.7	0.13729
		2388	0.14243
		2389.3	0.14586
		2390.5	0.1474
		2391.8	0.14706
		2393	0.14515
		2394.3	0.14234
		2395.5	0.13934
		2396.8	0.13663
		2398	0.13428
		2399.3	0.13203
		2400.5	0.12964
		2401.8	0.12718
		2403.1	0.12508
		2404.3	0.12394
		2405.6	0.12438
		2406.8	0.12702
		2408.1	0.13274
		2409.3	0.14258
		2410.6	0.15713
		2411.8	0.17579
		2413.1	0.19653
		2414.3	0.21649
		2415.6	0.23279
		2416.8	0.2432
		2418.1	0.2466
		2419.4	0.24314
		2420.6	0.23411
		2421.9	0.22157
		2423.1	0.20792
		2424.4	0.19544
		2425.6	0.186
		2426.9	0.181
		2428.1	0.18133
		2429.4	0.18716
		2430.6	0.19775
		2431.9	0.21153
		2433.2	0.22647
		2434.4	0.24063
		2435.7	0.25257
		2436.9	0.2615
		2438.2	0.26738
		2439.4	0.27078
		2440.7	0.27265
		2441.9	0.27411
		2443.2	0.27614
		2444.4	0.27938
		2445.7	0.28402
		2446.9	0.28968
		2448.2	0.29554
		2449.5	0.30046
		2450.7	0.30327
		2452	0.30292
		2453.2	0.29884
		2454.5	0.291
		2455.7	0.27999
		2457	0.26704
		2458.2	0.25373
		2459.5	0.24186
		2460.7	0.23297
		2462	0.22811
		2463.3	0.22753
		2464.5	0.23069
		2465.8	0.23642
		2467	0.24325
		2468.3	0.24974
		2469.5	0.25479
		2470.8	0.25785
		2472	0.25908
		2473.3	0.25931
		2474.5	0.25991
		2475.8	0.26246
		2477	0.26836
		2478.3	0.27847
		2479.6	0.29291
		2480.8	0.311
		2482.1	0.33142
		2483.3	0.35235
		2484.6	0.37173
		2485.8	0.38756
		2487.1	0.39821
		2488.3	0.40272
		2489.6	0.40099
		2490.8	0.39391
		2492.1	0.38323
		2493.4	0.37131
		2494.6	0.36075
		2495.9	0.35385

## Sheet: Suppl. Fig. 6
		Parallel						Perpendicular
		Frequency	Absorption					Frequency	Absorption
		cm^{-1}	arb.u.					cm^{-1}	arb.u.
			x100
		1350	0.00231038					900	0.00593526
		1351	0.00232368					901	0.00589373
		1352	0.00233793					902	0.00585027
		1353	0.0023532					903	0.00580518
		1354	0.00236947					904	0.00575879
		1355	0.00238655					905	0.00571144
		1356	0.00240386					906	0.00566353
		1357	0.00241995					907	0.00561544
		1358	0.00243158					908	0.00556757
		1359	0.00243214					909	0.00552032
		1360	0.00241003					910	0.00547406
		1361	0.00235129					911	0.00542917
		1362	0.00225491					912	0.00538598
		1363	0.002151					913	0.00534478
		1364	0.00207994					914	0.00530583
		1365	0.00205293					915	0.00526932
		1366	0.00205625					916	0.00523541
		1367	0.0020742					917	0.00520416
		1368	0.00209731					918	0.0051756
		1369	0.00212113					919	0.00514966
		1370	0.00214389					920	0.00512623
		1371	0.00216504					921	0.00510511
		1372	0.00218453					922	0.00508605
		1373	0.00220252					923	0.00506876
		1374	0.00221919					924	0.0050529
		1375	0.00223477					925	0.00503808
		1376	0.00224941					926	0.0050239
		1377	0.00226328					927	0.00500998
		1378	0.00227652					928	0.00499592
		1379	0.00228922					929	0.00498135
		1380	0.00230147					930	0.00496593
		1381	0.00231336					931	0.00494939
		1382	0.00232493					932	0.00493149
		1383	0.00233624					933	0.00491205
		1384	0.00234732					934	0.00489098
		1385	0.0023582					935	0.00486821
		1386	0.00236891					936	0.00484376
		1387	0.00237947					937	0.00481769
		1388	0.00238988					938	0.00479013
		1389	0.00240014					939	0.00476122
		1390	0.00241027					940	0.00473118
		1391	0.00242027					941	0.00470021
		1392	0.00243011					942	0.00466856
		1393	0.00243982					943	0.00463649
		1394	0.00244936					944	0.00460427
		1395	0.00245874					945	0.00457216
		1396	0.00246795					946	0.00454044
		1397	0.00247698					947	0.00450937
		1398	0.00248582					948	0.00447921
		1399	0.00249445					949	0.0044502
		1400	0.00250288					950	0.00442257
		1401	0.0025111					951	0.00439653
		1402	0.00251911					952	0.00437227
		1403	0.0025269					953	0.00434994
		1404	0.00253447					954	0.00432968
		1405	0.00254184					955	0.00431158
		1406	0.00254899					956	0.00429568
		1407	0.00255596					957	0.00428199
		1408	0.00256273					958	0.00427045
		1409	0.00256934					959	0.00426098
		1410	0.00257578					960	0.00425343
		1411	0.00258208					961	0.00424758
		1412	0.00258826					962	0.00424318
		1413	0.00259434					963	0.00423994
		1414	0.00260032					964	0.00423751
		1415	0.00260625					965	0.00423554
		1416	0.00261212					966	0.00423364
		1417	0.00261798					967	0.00423142
		1418	0.00262383					968	0.00422848
		1419	0.00262971					969	0.00422447
		1420	0.00263561					970	0.00421904
		1421	0.00264158					971	0.00421189
		1422	0.00264761					972	0.00420278
		1423	0.00265374					973	0.00419151
		1424	0.00265997					974	0.00417794
		1425	0.00266632					975	0.00416201
		1426	0.00267278					976	0.0041437
		1427	0.00267939					977	0.00412306
		1428	0.00268613					978	0.00410019
		1429	0.00269302					979	0.00407525
		1430	0.00270006					980	0.00404842
		1431	0.00270723					981	0.00401995
		1432	0.00271455					982	0.00399007
		1433	0.002722					983	0.00395906
		1434	0.00272956					984	0.0039272
		1435	0.00273724					985	0.00389479
		1436	0.00274501					986	0.0038621
		1437	0.00275287					987	0.0038294
		1438	0.00276077					988	0.00379695
		1439	0.00276873					989	0.00376498
		1440	0.0027767					990	0.00373371
		1441	0.00278467					991	0.00370331
		1442	0.00279261					992	0.00367392
		1443	0.00280051					993	0.00364566
		1444	0.00280834					994	0.0036186
		1445	0.00281608					995	0.00359277
		1446	0.00282372					996	0.00356815
		1447	0.00283123					997	0.0035447
		1448	0.0028386					998	0.00352233
		1449	0.00284583					999	0.00350092
		1450	0.00285289					1000	0.0034803
		1451	0.00285978					1001	0.00346028
		1452	0.00286649					1002	0.00344065
		1453	0.00287302					1003	0.00342118
		1454	0.00287937					1004	0.00340161
		1455	0.00288555					1005	0.0033817
		1456	0.00289155					1006	0.0033612
		1457	0.00289738					1007	0.00333987
		1458	0.00290305					1008	0.0033175
		1459	0.00290858					1009	0.00329389
		1460	0.00291396					1010	0.00326889
		1461	0.00291923					1011	0.00324238
		1462	0.00292438					1012	0.00321428
		1463	0.00292944					1013	0.00318455
		1464	0.00293443					1014	0.0031532
		1465	0.00293936					1015	0.00312027
		1466	0.00294425					1016	0.00308585
		1467	0.00294912					1017	0.00305005
		1468	0.00295399					1018	0.00301302
		1469	0.00295887					1019	0.00297492
		1470	0.00296379					1020	0.00293596
		1471	0.00296876					1021	0.00289633
		1472	0.00297379					1022	0.00285625
		1473	0.00297892					1023	0.00281594
		1474	0.00298413					1024	0.00277563
		1475	0.00298946					1025	0.00273554
		1476	0.00299491					1026	0.00269588
		1477	0.00300049					1027	0.00265689
		1478	0.00300621					1028	0.00261875
		1479	0.00301207					1029	0.00258168
		1480	0.00301807					1030	0.00254586
		1481	0.00302422					1031	0.00251147
		1482	0.00303052					1032	0.00247869
		1483	0.00303697					1033	0.00244766
		1484	0.00304355					1034	0.00241855
		1485	0.00305028					1035	0.00239149
		1486	0.00305713					1036	0.00236661
		1487	0.00306411					1037	0.00234403
		1488	0.00307121					1038	0.00232387
		1489	0.00307841					1039	0.00230622
		1490	0.00308572					1040	0.00229119
		1491	0.00309311					1041	0.00227887
		1492	0.00310059					1042	0.00226934
		1493	0.00310814					1043	0.00226268
		1494	0.00311575					1044	0.00225898
		1495	0.00312343					1045	0.00225831
		1496	0.00313115					1046	0.00226074
		1497	0.00313892					1047	0.00226633
		1498	0.00314672					1048	0.00227516
		1499	0.00315456					1049	0.00228729
		1500	0.00316242					1050	0.00230279
		1501	0.0031703					1051	0.00232171
		1502	0.00317819					1052	0.00234412
		1503	0.0031861					1053	0.00237009
		1504	0.00319401					1054	0.00239967
		1505	0.00320192					1055	0.00243291
		1506	0.00320983					1056	0.0024699
		1507	0.00321775					1057	0.00251067
		1508	0.00322566					1058	0.0025553
		1509	0.00323356					1059	0.00260417
		1510	0.00324146					1060	0.00265672
		1511	0.00324935					1061	0.00271333
		1512	0.00325723					1062	0.00277408
		1513	0.00326511					1063	0.00283903
		1514	0.00327297					1064	0.00290828
		1515	0.00328083					1065	0.00298192
		1516	0.00328868					1066	0.00306004
		1517	0.00329653					1067	0.00314274
		1518	0.00330437					1068	0.00323015
		1519	0.0033122					1069	0.00332238
		1520	0.00332003					1070	0.00341956
		1521	0.00332786					1071	0.00352183
		1522	0.00333567					1072	0.00362932
		1523	0.00334349					1073	0.0037422
		1524	0.00335129					1074	0.00386061
		1525	0.00335909					1075	0.00398471
		1526	0.00336688					1076	0.00411466
		1527	0.00337466					1077	0.00425062
		1528	0.00338243					1078	0.00439275
		1529	0.00339019					1079	0.0045412
		1530	0.00339794					1080	0.00469613
		1531	0.00340568					1081	0.00485768
		1532	0.00341341					1082	0.00502599
		1533	0.00342114					1083	0.00520117
		1534	0.00342886					1084	0.00538336
		1535	0.00343658					1085	0.00557264
		1536	0.0034443					1086	0.00576912
		1537	0.00345203					1087	0.00597287
		1538	0.00345978					1088	0.00618395
		1539	0.00346755					1089	0.00640242
		1540	0.00347535					1090	0.00662831
		1541	0.0034832					1091	0.00686164
		1542	0.00349108					1092	0.00710243
		1543	0.00349903					1093	0.00735067
		1544	0.00350703					1094	0.00760636
		1545	0.00351511					1095	0.00786947
		1546	0.00352327					1096	0.00813998
		1547	0.00353152					1097	0.00841785
		1548	0.00353986					1098	0.00870303
		1549	0.00354831					1099	0.00899547
		1550	0.00355687					1100	0.00929512
		1551	0.00356554					1101	0.00960193
		1552	0.00357433					1102	0.00991585
		1553	0.00358324					1103	0.0102368
		1554	0.00359227					1104	0.0105648
		1555	0.00360143					1105	0.0108998
		1556	0.0036107					1106	0.0112418
		1557	0.0036201					1107	0.0115908
		1558	0.00362961					1108	0.0119468
		1559	0.00363924					1109	0.0123099
		1560	0.00364897					1110	0.0126801
		1561	0.00365881					1111	0.0130576
		1562	0.00366873					1112	0.0134426
		1563	0.00367873					1113	0.013835
		1564	0.00368881					1114	0.0142352
		1565	0.00369894					1115	0.0146433
		1566	0.00370912					1116	0.0150595
		1567	0.00371933					1117	0.015484
		1568	0.00372955					1118	0.0159169
		1569	0.00373978					1119	0.0163585
		1570	0.00374999					1120	0.0168088
		1571	0.00376016					1121	0.0172681
		1572	0.00377029					1122	0.0177364
		1573	0.00378035					1123	0.0182137
		1574	0.00379034					1124	0.0187001
		1575	0.00380023					1125	0.0191955
		1576	0.00381					1126	0.0196999
		1577	0.00381966					1127	0.020213
		1578	0.00382919					1128	0.0207346
		1579	0.00383858					1129	0.0212644
		1580	0.00384782					1130	0.0218021
		1581	0.00385691					1131	0.0223472
		1582	0.00386584					1132	0.0228993
		1583	0.00387463					1133	0.0234578
		1584	0.00388325					1134	0.024022
		1585	0.00389173					1135	0.0245914
		1586	0.00390006					1136	0.0251652
		1587	0.00390826					1137	0.0257428
		1588	0.00391633					1138	0.0263233
		1589	0.00392428					1139	0.0269061
		1590	0.00393214					1140	0.0274905
		1591	0.0039399					1141	0.0280758
		1592	0.0039476					1142	0.0286613
		1593	0.00395524					1143	0.0292465
		1594	0.00396283					1144	0.0298307
		1595	0.00397041					1145	0.0304136
		1596	0.00397799					1146	0.0309946
		1597	0.00398558					1147	0.0315733
		1598	0.00399321					1148	0.0321496
		1599	0.00400089					1149	0.0327229
		1600	0.00400864					1150	0.0332931
								1151	0.03386
								1152	0.0344233
								1153	0.0349827
								1154	0.0355382
								1155	0.0360894
								1156	0.036636
								1157	0.0371779
								1158	0.0377146
								1159	0.0382459
								1160	0.0387713
								1161	0.0392904
								1162	0.0398028
								1163	0.040308
								1164	0.0408055
								1165	0.0412947
								1166	0.0417751
								1167	0.0422461
								1168	0.0427071
								1169	0.0431575
								1170	0.0435967
								1171	0.0440242
								1172	0.0444395
								1173	0.0448419
								1174	0.045231
								1175	0.0456063
								1176	0.0459675
								1177	0.0463141
								1178	0.0466459
								1179	0.0469625
								1180	0.0472637
								1181	0.0475494
								1182	0.0478195
								1183	0.0480738
								1184	0.0483122
								1185	0.0485348
								1186	0.0487416
								1187	0.0489325
								1188	0.0491076
								1189	0.0492669
								1190	0.0494104
								1191	0.0495382
								1192	0.0496502
								1193	0.0497465
								1194	0.049827
								1195	0.0498917
								1196	0.0499405
								1197	0.0499733
								1198	0.04999
								1199	0.0499905
								1200	0.0499748
								1201	0.0499426
								1202	0.049894
								1203	0.0498288
								1204	0.0497471
								1205	0.049649
								1206	0.0495345
								1207	0.0494039
								1208	0.0492574
								1209	0.0490955
								1210	0.0489185
								1211	0.048727
								1212	0.0485218
								1213	0.0483036
								1214	0.0480733
								1215	0.0478318
								1216	0.0475802
								1217	0.0473196
								1218	0.0470512
								1219	0.0467762
								1220	0.0464957
								1221	0.0462111
								1222	0.0459357
								1223	0.0456465
								1224	0.0453566
								1225	0.045067
								1226	0.0447789
								1227	0.0444931
								1228	0.0442104
								1229	0.0439316
								1230	0.0436572
								1231	0.0433877
								1232	0.0431236
								1233	0.0428651
								1234	0.0426124
								1235	0.0423656
								1236	0.0421247
								1237	0.0418897
								1238	0.0416603
								1239	0.0414364
								1240	0.0412177
								1241	0.0410039
								1242	0.0407947
								1243	0.0405897
								1244	0.0403886
								1245	0.0401908
								1246	0.0399961
								1247	0.0398039
								1248	0.0396138
								1249	0.0394256
								1250	0.0392386
								1251	0.0390525
								1252	0.0388669
								1253	0.0386814
								1254	0.0384955
								1255	0.0383089
								1256	0.0381212
								1257	0.0379319
								1258	0.0377407
								1259	0.0375473
								1260	0.0373512
								1261	0.0371521
								1262	0.0369496
								1263	0.0367434
								1264	0.0365332
								1265	0.0363186
								1266	0.0360994
								1267	0.0358752
								1268	0.0356459
								1269	0.0354111
								1270	0.0351707
								1271	0.0349245
								1272	0.0346723
								1273	0.034414
								1274	0.0341494
								1275	0.0338785
								1276	0.0336012
								1277	0.0333174
								1278	0.0330272
								1279	0.0327305
								1280	0.0324274
								1281	0.032118
								1282	0.0318025
								1283	0.0314809
								1284	0.0311534
								1285	0.0308203
								1286	0.0304819
								1287	0.0301385
								1288	0.0297903
								1289	0.0294378
								1290	0.0290813
								1291	0.0287212
								1292	0.0283579
								1293	0.0279918
								1294	0.0276234
								1295	0.0272531
								1296	0.0268811
								1297	0.026508
								1298	0.026134
								1299	0.0257595
								1300	0.0253848
								1301	0.02501
								1302	0.0246356
								1303	0.0242615
								1304	0.0238879
								1305	0.023515
								1306	0.0231428
								1307	0.0227713
								1308	0.0224005
								1309	0.0220304
								1310	0.0216607
								1311	0.0212914
								1312	0.0209223
								1313	0.0205531
								1314	0.0201838
								1315	0.0198141
								1316	0.0194436
								1317	0.0190721
								1318	0.0186994
								1319	0.0183251
								1320	0.0179489
								1321	0.0175706
								1322	0.0171898
								1323	0.0168062
								1324	0.0164195
								1325	0.0160295
								1326	0.0156357
								1327	0.015238
								1328	0.014836
								1329	0.0144295
								1330	0.0140183
								1331	0.0136021
								1332	0.0131808
								1333	0.0127543
								1334	0.0123223
								1335	0.0118849
								1336	0.011442
								1337	0.0109937
								1338	0.0105401
								1339	0.0100814
								1340	0.00961768
								1341	0.00914938
								1342	0.00867686
								1343	0.0082006
								1344	0.00772121
								1345	0.0072394
								1346	0.00675602
								1347	0.00627212
								1348	0.00578892
								1349	0.00530788
								1350	0.00483075
								1351	0.00435961
								1352	0.00389696
								1353	0.00344578
								1354	0.00300964
								1355	0.00259279
								1356	0.00220035
								1357	0.00183838
								1358	0.0015141
								1359	0.00123611
								1360	0.00101472
								1361	0.000862666
								1362	0.000796366
								1363	0.000837008
								1364	0.0010097
								1365	0.00134019
								1366	0.00185126
								1367	0.00256224
								1368	0.00349262
								1369	0.0046653
								1370	0.00610453
								1371	0.00782924
								1372	0.00984491
								1373	0.0121424
								1374	0.0147022
								1375	0.0174983
								1376	0.0204972
								1377	0.0236471
								1378	0.0268802
								1379	0.0301208
								1380	0.0332929
								1381	0.0363467
								1382	0.0392676
								1383	0.0420516
								1384	0.0447006
								1385	0.0472146
								1386	0.0495662
								1387	0.0517173
								1388	0.0536521
								1389	0.0553492
								1390	0.0567725
								1391	0.0579183
								1392	0.0588113
								1393	0.0594513
								1394	0.0598259
								1395	0.0599662
								1396	0.0599318
								1397	0.0597609
								1398	0.059479
								1399	0.0591384
								1400	0.0587959
								1401	0.0584631
								1402	0.0581188
								1403	0.05776
								1404	0.0573976
								1405	0.0570192
								1406	0.0565978
								1407	0.0561283
								1408	0.0556223
								1409	0.0550775
								1410	0.0544798
								1411	0.0538324
								1412	0.0531572
								1413	0.0524699
								1414	0.0517721
								1415	0.0510682
								1416	0.0503767
								1417	0.0497165
								1418	0.0490923
								1419	0.0484979
								1420	0.0479304
								1421	0.0473919
								1422	0.0468811
								1423	0.0463907
								1424	0.0459133
								1425	0.0454451
								1426	0.0449843
								1427	0.044529
								1428	0.0440781
								1429	0.043632
								1430	0.0431913
								1431	0.0427566
								1432	0.0423301
								1433	0.0419157
								1434	0.0415168
								1435	0.0411345
								1436	0.0407685
								1437	0.0404196
								1438	0.0400895
								1439	0.0397789
								1440	0.0394866
								1441	0.0392107
								1442	0.0389491
								1443	0.0387003
								1444	0.0384626
								1445	0.038235
								1446	0.0380163
								1447	0.0378054
								1448	0.0376008
								1449	0.0374011
								1450	0.0372067
								1451	0.0370176
								1452	0.0368329
								1453	0.0366511
								1454	0.0364719
								1455	0.0362966
								1456	0.0361255
								1457	0.0359578
								1458	0.0357924
								1459	0.0356305
								1460	0.0354731
								1461	0.0353199
								1462	0.0351687
								1463	0.0350184
								1464	0.0348684
								1465	0.0347181
								1466	0.0345665
								1467	0.0344132
								1468	0.034259
								1469	0.0341041
								1470	0.0339481
								1471	0.033791
								1472	0.033633
								1473	0.0334731
								1474	0.0333097
								1475	0.0331422
								1476	0.0329712
								1477	0.0327964
								1478	0.0326168
								1479	0.032433
								1480	0.0322461
								1481	0.0320565
								1482	0.0318633
								1483	0.0316666
								1484	0.0314678
								1485	0.031267
								1486	0.0310637
								1487	0.0308588
								1488	0.030655
								1489	0.0304545
								1490	0.0302589
								1491	0.0300703
								1492	0.0298892
								1493	0.0297146
								1494	0.0295451
								1495	0.0293801
								1496	0.0292188
								1497	0.0290599
								1498	0.0289025
								1499	0.0287458
								1500	0.0285893
								1501	0.0284329
								1502	0.0282766
								1503	0.0281203
								1504	0.0279653
								1505	0.027813
								1506	0.0276629
								1507	0.0275137
								1508	0.0273649
								1509	0.0272164
								1510	0.0270685
								1511	0.026921
								1512	0.0267738
								1513	0.0266266
								1514	0.02648
								1515	0.0263342
								1516	0.0261894
								1517	0.0260457
								1518	0.0259028
								1519	0.0257605
								1520	0.0256189
								1521	0.0254779
								1522	0.0253377
								1523	0.0251983
								1524	0.0250597
								1525	0.0249219
								1526	0.0247846
								1527	0.0246478
								1528	0.0245113
								1529	0.0243754
								1530	0.0242402
								1531	0.024106
								1532	0.0239727
								1533	0.0238407
								1534	0.0237097
								1535	0.0235799
								1536	0.0234513
								1537	0.0233237
								1538	0.023197
								1539	0.0230714
								1540	0.0229476
								1541	0.0228265
								1542	0.0227088
								1543	0.0225949
								1544	0.0224847
								1545	0.0223779
								1546	0.0222738
								1547	0.0221726
								1548	0.0220747
								1549	0.0219808
								1550	0.0218909
								1551	0.0218046
								1552	0.0217207
								1553	0.021638
								1554	0.0215555
								1555	0.0214733
								1556	0.021392
								1557	0.0213121
								1558	0.0212338
								1559	0.0211564
								1560	0.0210797
								1561	0.0210043
								1562	0.0209305
								1563	0.0208577
								1564	0.0207855
								1565	0.0207143
								1566	0.0206451
								1567	0.0205786
								1568	0.0205149
								1569	0.020454
								1570	0.0203951
								1571	0.0203374
								1572	0.0202803
								1573	0.0202237
								1574	0.0201683
								1575	0.0201147
								1576	0.0200629
								1577	0.0200126
								1578	0.0199633
								1579	0.0199145
								1580	0.0198656
								1581	0.0198168
								1582	0.0197681
								1583	0.0197197
								1584	0.0196713
								1585	0.0196222
								1586	0.019572
								1587	0.019521
								1588	0.0194696
								1589	0.0194181
								1590	0.0193668
								1591	0.0193153
								1592	0.0192635
								1593	0.0192117
								1594	0.01916
								1595	0.0191088
								1596	0.019058
								1597	0.0190081
								1598	0.0189599
								1599	0.0189138
								1600	0.0188696
								1601	0.018827
								1602	0.0187856
								1603	0.0187455
								1604	0.0187073
								1605	0.0186713
								1606	0.0186372
								1607	0.0186043
								1608	0.0185723
								1609	0.0185411
								1610	0.0185109
								1611	0.0184817
								1612	0.0184535
								1613	0.0184263
								1614	0.0184003
								1615	0.0183754
								1616	0.0183519
								1617	0.0183299
								1618	0.0183095
								1619	0.0182909
								1620	0.0182739
								1621	0.0182589
								1622	0.0182458
								1623	0.0182346
								1624	0.0182253
								1625	0.0182178
								1626	0.0182122
								1627	0.0182082
								1628	0.0182057
								1629	0.0182046
								1630	0.0182045
								1631	0.0182054
								1632	0.0182068
								1633	0.0182087
								1634	0.0182106
								1635	0.0182123
								1636	0.0182136
								1637	0.0182143
								1638	0.0182142
								1639	0.0182131
								1640	0.0182109
								1641	0.0182075
								1642	0.018203
								1643	0.0181974
								1644	0.0181906
								1645	0.0181829
								1646	0.0181742
								1647	0.0181648
								1648	0.0181548
								1649	0.0181444
								1650	0.0181336
								1651	0.0181228
								1652	0.0181119
								1653	0.0181012
								1654	0.0180907
								1655	0.0180806
								1656	0.0180709
								1657	0.0180617
								1658	0.018053
								1659	0.0180449
								1660	0.0180374
								1661	0.0180305
								1662	0.0180241
								1663	0.0180185
								1664	0.0180134
								1665	0.0180091
								1666	0.0180054
								1667	0.0180025
								1668	0.0180004
								1669	0.0179992
								1670	0.017999
								1671	0.0179998
								1672	0.0180018
								1673	0.0180051
								1674	0.0180098
								1675	0.0180159
								1676	0.0180236
								1677	0.0180329
								1678	0.0180439
								1679	0.0180566
								1680	0.0180708
								1681	0.0180868
								1682	0.0181042
								1683	0.018123
								1684	0.0181432
								1685	0.0181644
								1686	0.0181865
								1687	0.0182093
								1688	0.0182326
								1689	0.0182562
								1690	0.0182798
								1691	0.0183033
								1692	0.0183264
								1693	0.0183491
								1694	0.0183712
								1695	0.0183925
								1696	0.0184131
								1697	0.0184328
								1698	0.0184517
								1699	0.0184697
								1700	0.0184869
								1701	0.0185034
								1702	0.0185191
								1703	0.0185341
								1704	0.0185486
								1705	0.0185625
								1706	0.0185761
								1707	0.0185892
								1708	0.0186021
								1709	0.0186147
								1710	0.0186271
								1711	0.0186392
								1712	0.0186512
								1713	0.0186631
								1714	0.0186747
								1715	0.0186862
								1716	0.0186974
								1717	0.0187085
								1718	0.0187194
								1719	0.0187301
								1720	0.0187407
								1721	0.0187511
								1722	0.0187615
								1723	0.018772
								1724	0.0187826
								1725	0.0187935
								1726	0.0188047
								1727	0.0188165
								1728	0.0188289
								1729	0.0188422
								1730	0.0188563
								1731	0.0188714
								1732	0.0188877
								1733	0.0189051
								1734	0.0189237
								1735	0.0189436
								1736	0.0189646
								1737	0.0189868
								1738	0.0190101
								1739	0.0190344
								1740	0.0190595
								1741	0.0190854
								1742	0.0191118
								1743	0.0191386
								1744	0.0191656
								1745	0.0191927
								1746	0.0192197
								1747	0.0192464
								1748	0.0192727
								1749	0.0192985
								1750	0.0193236
								1751	0.019348
								1752	0.0193715
								1753	0.0193941
								1754	0.0194158
								1755	0.0194365
								1756	0.0194562
								1757	0.0194749
								1758	0.0194925
								1759	0.0195091
								1760	0.0195247
								1761	0.0195392
								1762	0.0195527
								1763	0.0195651
								1764	0.0195765
								1765	0.0195867
								1766	0.0195958
								1767	0.0196036
								1768	0.0196102
								1769	0.0196154
								1770	0.0196193
								1771	0.0196218
								1772	0.0196228
								1773	0.0196223
								1774	0.0196204
								1775	0.019617
								1776	0.0196121
								1777	0.019606
								1778	0.0195985
								1779	0.0195899
								1780	0.0195803
								1781	0.0195697
								1782	0.0195585
								1783	0.0195467
								1784	0.0195344
								1785	0.0195219
								1786	0.0195093
								1787	0.0194968
								1788	0.0194844
								1789	0.0194723
								1790	0.0194605
								1791	0.0194492
								1792	0.0194383
								1793	0.0194279
								1794	0.019418
								1795	0.0194085
								1796	0.0193994
								1797	0.0193906
								1798	0.019382
								1799	0.0193736
								1800	0.0193651
								1801	0.0193566
								1802	0.0193479
								1803	0.0193389
								1804	0.0193295
								1805	0.0193196
								1806	0.0193091
								1807	0.019298
								1808	0.0192862
								1809	0.0192736
								1810	0.0192603
								1811	0.0192462
								1812	0.0192313
								1813	0.0192156
								1814	0.0191989
								1815	0.0191814
								1816	0.019163
								1817	0.0191435
								1818	0.019123
								1819	0.0191015
								1820	0.0190787
								1821	0.0190546
								1822	0.0190292
								1823	0.0190024
								1824	0.0189739
								1825	0.0189439
								1826	0.0189122
								1827	0.0188787
								1828	0.0188435
								1829	0.0188064
								1830	0.0187676
								1831	0.0187271
								1832	0.0186849
								1833	0.0186412
								1834	0.018596
								1835	0.0185495
								1836	0.0185018
								1837	0.0184532
								1838	0.0184037
								1839	0.0183537
								1840	0.0183032
								1841	0.0182524
								1842	0.0182015
								1843	0.0181506
								1844	0.0180999
								1845	0.0180494
								1846	0.0179994
								1847	0.0179497
								1848	0.0179005
								1849	0.0178518
								1850	0.0178035
								1851	0.0177557
								1852	0.0177083
								1853	0.0176613
								1854	0.0176146
								1855	0.0175682
								1856	0.017522
								1857	0.0174761
								1858	0.0174303
								1859	0.0173847
								1860	0.0173392
								1861	0.0172939
								1862	0.0172488
								1863	0.0172039
								1864	0.0171592
								1865	0.0171147
								1866	0.0170705
								1867	0.0170266
								1868	0.0169831
								1869	0.0169398
								1870	0.0168969
								1871	0.0168542
								1872	0.0168117
								1873	0.0167695
								1874	0.0167273
								1875	0.0166852
								1876	0.016643
								1877	0.0166006
								1878	0.0165578
								1879	0.0165147
								1880	0.016471
								1881	0.0164267
								1882	0.0163816
								1883	0.0163356
								1884	0.0162887
								1885	0.0162407
								1886	0.0161917
								1887	0.0161416
								1888	0.0160904
								1889	0.0160381
								1890	0.0159847
								1891	0.0159303
								1892	0.0158749
								1893	0.0158187
								1894	0.0157616
								1895	0.0157038
								1896	0.0156455
								1897	0.0155866
								1898	0.0155273
								1899	0.0154678
								1900	0.015408
								1901	0.0153481
								1902	0.0152881
								1903	0.0152281
								1904	0.0151682
								1905	0.0151083
								1906	0.0150486
								1907	0.0149891
								1908	0.0149298
								1909	0.0148707
								1910	0.014812
								1911	0.0147537
								1912	0.0146958
								1913	0.0146384
								1914	0.0145817
								1915	0.0145257
								1916	0.0144706
								1917	0.0144164
								1918	0.0143632
								1919	0.0143112
								1920	0.0142605
								1921	0.0142112
								1922	0.0141633
								1923	0.0141169
								1924	0.014072
								1925	0.0140287
								1926	0.0139869
								1927	0.0139466
								1928	0.0139077
								1929	0.0138701
								1930	0.0138337
								1931	0.0137982
								1932	0.0137636
								1933	0.0137295
								1934	0.0136958
								1935	0.0136622
								1936	0.0136286
								1937	0.0135947
								1938	0.0135604
								1939	0.0135253
								1940	0.0134895
								1941	0.0134527
								1942	0.0134148
								1943	0.0133758
								1944	0.0133357
								1945	0.0132944
								1946	0.013252
								1947	0.0132085
								1948	0.013164
								1949	0.0131185
								1950	0.0130721
								1951	0.013025
								1952	0.0129773
								1953	0.0129289
								1954	0.0128802
								1955	0.0128311
								1956	0.0127817
								1957	0.0127323
								1958	0.0126827
								1959	0.0126332
								1960	0.0125839
								1961	0.0125347
								1962	0.0124859
								1963	0.0124375
								1964	0.0123895
								1965	0.0123422
								1966	0.0122956
								1967	0.0122498
								1968	0.012205
								1969	0.0121612
								1970	0.0121186
								1971	0.0120772
								1972	0.0120373
								1973	0.0119988
								1974	0.0119619
								1975	0.0119266
								1976	0.0118929
								1977	0.011861
								1978	0.0118308
								1979	0.0118022
								1980	0.0117754
								1981	0.0117501
								1982	0.0117262
								1983	0.0117038
								1984	0.0116826
								1985	0.0116625
								1986	0.0116433
								1987	0.0116249
								1988	0.0116069
								1989	0.0115893
								1990	0.0115719
								1991	0.0115544
								1992	0.0115368
								1993	0.0115187
								1994	0.0115002
								1995	0.0114812
								1996	0.0114614
								1997	0.0114409
								1998	0.0114197
								1999	0.0113977
								2000	0.0113749

## Sheet: Suppl. Fig. 7
	Panel b									Panel c									Panel d									Panel e
		different h-BN thicknesses									different gap sizes									different h-BN thicknesses									different gap sizes
	frequency	3_2	5_3	10_6	3_2	5_3	10_6			frequency	100	160	200	100	160	200			frequency	3_2	5_3	10_6	3_2	5_3	10_6			frequency	100	160	200	100	160	200
	cm-1	arb.u.	arb.u.	arb.u.	arb.u.	arb.u.	arb.u.			cm-1	arb.u.	arb.u.	arb.u.	arb.u.	arb.u.	arb.u.			cm-1	arb.u.	arb.u.	arb.u.	arb.u.	arb.u.	arb.u.			cm-1	arb.u.	arb.u.	arb.u.	arb.u.	arb.u.	arb.u.
		with HPhPs	with HPhPs	with HPhPs	no HPhPs	no HPhPs	no HPhPs				with HPhPs	with HPhPs	with HPhPs	no HPhPs	no HPhPs	no HPhPs				with HPhPs	with HPhPs	with HPhPs	no HPhPs	no HPhPs	no HPhPs				with HPhPs	with HPhPs	with HPhPs	no HPhPs	no HPhPs	no HPhPs
	1350	0.00906662	0.00481622	0.00161391	0.0405662	0.0347948	0.0281652			1350	0.00339804	0.00481622	0.00548238	0.0384497	0.0347948	0.0328443			1350	0.00873406	0.00466652	0.00158642	0.0370433	0.0317664	0.0258608			1350	0.00329069	0.00466652	0.00531844	0.0339132	0.0317664	0.0303222
	1351	0.00833228	0.00434451	0.0014299	0.0403374	0.0345595	0.0279732			1351	0.00304071	0.00434451	0.00496926	0.0381985	0.0345595	0.0326194			1351	0.00804333	0.00421773	0.00140749	0.0368339	0.0315522	0.0256849			1351	0.00295159	0.00421773	0.0048291	0.0336926	0.0315522	0.0301147
	1352	0.00759192	0.00388147	0.00125419	0.0401096	0.0343254	0.0277822			1352	0.00269485	0.00388147	0.00446175	0.0379486	0.0343254	0.0323957			1352	0.00734487	0.00377607	0.00123633	0.0366254	0.0313392	0.0255098			1352	0.00262237	0.00377607	0.00434403	0.0334731	0.0313392	0.0299083
	1353	0.00684932	0.00343011	0.00108777	0.0398834	0.0340929	0.0275924			1353	0.00236257	0.00343011	0.00396311	0.0377003	0.0340929	0.0321735			1353	0.00664204	0.00334439	0.00107391	0.0364183	0.0311276	0.025336			1353	0.00230508	0.00334439	0.00386632	0.033255	0.0311276	0.0297033
	1354	0.00610959	0.00299401	0.000931729	0.0396591	0.0338625	0.0274044			1354	0.00204626	0.00299401	0.00347735	0.0374542	0.0338625	0.0319533			1354	0.00593951	0.00292614	0.000921341	0.0362129	0.0309179	0.0251637			1354	0.00200206	0.00292614	0.00339978	0.0330389	0.0309179	0.0295002
	1355	0.00537959	0.00257745	0.000787264	0.0394371	0.0336345	0.0272183			1355	0.0017487	0.00257745	0.00300938	0.0372106	0.0336345	0.0317354			1355	0.00524369	0.00252544	0.000779816	0.0360095	0.0307104	0.0249932			1355	0.00171602	0.00252544	0.00294914	0.032825	0.0307104	0.0292992
	1356	0.00466851	0.00218554	0.00065569	0.0392179	0.0334092	0.0270345			1356	0.00147301	0.00218554	0.00256521	0.03697	0.0334092	0.0315202			1356	0.0045633	0.0021473	0.000650667	0.0358086	0.0305055	0.0248247			1356	0.00145008	0.0021473	0.00252022	0.0326137	0.0305055	0.0291006
	1357	0.0039886	0.00182435	0.000538442	0.0390017	0.0331871	0.0268532			1357	0.00122279	0.00182435	0.00215218	0.0367327	0.0331871	0.0313078			1357	0.00391016	0.00179769	0.000535349	0.0356104	0.0303033	0.0246586			1357	0.00120782	0.00179769	0.00212019	0.0324052	0.0303033	0.0289048
	1358	0.00335617	0.00150111	0.000437066	0.0387888	0.0329683	0.0266745			1358	0.00100214	0.00150111	0.00177917	0.0364989	0.0329683	0.0310987			1358	0.00330027	0.00148378	0.000435443	0.0354151	0.0301042	0.0244949			1358	0.000993379	0.00148378	0.00175785	0.0321999	0.0301042	0.0287119
	1359	0.00279298	0.00122437	0.00035322	0.0385795	0.032753	0.0264988			1359	0.000815742	0.00122437	0.00145695	0.036269	0.032753	0.0308928			1359	0.00275524	0.00121419	0.000352647	0.035223	0.0299082	0.0243338			1359	0.000811555	0.00121419	0.00144392	0.0319979	0.0299082	0.028522
	1360	0.00232794	0.00100441	0.00028869	0.0383739	0.0325414	0.026326			1360	0.000669157	0.00100441	0.00119857	0.036043	0.0325414	0.0306905			1360	0.00230419	0.00099934	0.00028881	0.0350342	0.0297156	0.0241754			1360	0.000668076	0.00099934	0.00119158	0.0317994	0.0297156	0.0283354
	1361	0.00199916	0.000853898	0.000245609	0.0381721	0.0323335	0.0261563			1361	0.000569459	0.000853898	0.00102013	0.0358211	0.0323335	0.0304917			1361	0.00198579	0.000852242	0.000246144	0.0348488	0.0295264	0.0240199			1361	0.000570321	0.000852242	0.00101724	0.0316044	0.0295264	0.028152
	1362	0.00185497	0.000789236	0.00022712	0.0379742	0.0321295	0.0259897			1362	0.00052658	0.000789236	0.000941901	0.0356034	0.0321295	0.0302965			1362	0.00184959	0.000789905	0.000227917	0.0346669	0.0293406	0.0238672			1362	0.000528709	0.000789905	0.000941807	0.0314132	0.0293406	0.027972
	1363	0.00195245	0.000831885	0.000238396	0.0377802	0.0319294	0.0258262			1363	0.000554797	0.000831885	0.000989139	0.0353899	0.0319294	0.030105			1363	0.00195474	0.00083469	0.000239467	0.0344885	0.0291584	0.0237173			1363	0.00055819	0.00083469	0.000991531	0.0312255	0.0291584	0.0277954
	1364	0.00235305	0.00100784	0.000286918	0.0375901	0.0317331	0.0256658			1364	0.000672536	0.00100784	0.00119069	0.0351806	0.0317331	0.029917			1364	0.0023659	0.00101376	0.000288475	0.0343135	0.0289796	0.0235702			1364	0.000678043	0.00101376	0.00119658	0.0310415	0.0289796	0.027622
	1365	0.00311787	0.00134415	0.000381274	0.0374039	0.0315405	0.0255085			1365	0.00089975	0.00134415	0.00157552	0.0349755	0.0315405	0.0297327			1365	0.00314868	0.00135557	0.000383774	0.034142	0.0288042	0.023426			1365	0.000909302	0.00135557	0.0015876	0.0308611	0.0288042	0.027452
	1366	0.00430463	0.00186485	0.000529216	0.0372215	0.0313517	0.0253543			1366	0.00125523	0.00186485	0.00217087	0.0347744	0.0313517	0.0295518			1366	0.00436612	0.00188591	0.000533427	0.0339739	0.0286322	0.0232845			1366	0.00127214	0.00188591	0.00219391	0.0306843	0.0286322	0.0272851
	1367	0.00596233	0.00259134	0.00073748	0.0370428	0.0311666	0.025203			1367	0.00175647	0.00259134	0.00300409	0.0345773	0.0311666	0.0293744			1367	0.00607239	0.00262827	0.000744541	0.0338091	0.0284635	0.0231457			1367	0.00178572	0.00262827	0.00304528	0.0305109	0.0284635	0.0271215
	1368	0.00812153	0.00354681	0.00101225	0.0368678	0.030985	0.0250546			1368	0.00242062	0.00354681	0.00410276	0.0343841	0.030985	0.0292004			1368	0.0083015	0.00360845	0.00102365	0.0336475	0.0282981	0.0230095			1368	0.00246892	0.00360845	0.00417168	0.030341	0.0282981	0.0269609
	1369	0.0107844	0.0047583	0.00135775	0.0366964	0.030807	0.0249091			1369	0.00326334	0.0047583	0.00548902	0.0341948	0.030807	0.0290298			1369	0.0110559	0.00485648	0.00137552	0.0334891	0.0281358	0.022876			1369	0.00333893	0.00485648	0.00559726	0.0301743	0.0281358	0.0268035
	1370	0.0139187	0.00625246	0.0017793	0.0365286	0.0306325	0.0247664			1370	0.00429578	0.00625246	0.0071734	0.0340092	0.0306325	0.0288625			1370	0.0143008	0.00640213	0.00180631	0.0333339	0.0279766	0.0227449			1370	0.00440808	0.00640213	0.00733375	0.0300109	0.0279766	0.026649
	1371	0.0174632	0.00804795	0.00228726	0.0363643	0.0304614	0.0246264			1371	0.00552368	0.00804795	0.00915367	0.0338272	0.0304614	0.0286984			1371	0.0179687	0.0082671	0.00232671	0.0331818	0.0278205	0.0226164			1371	0.00568334	0.0082671	0.00937861	0.0298506	0.0278205	0.0264976
	1372	0.0213369	0.0101532	0.00289041	0.0362034	0.0302937	0.0244892			1372	0.00695022	0.0101532	0.0114138	0.0336489	0.0302937	0.0285376			1372	0.0219673	0.0104626	0.0029445	0.0330327	0.0276674	0.0224904			1372	0.00717001	0.0104626	0.0117132	0.0296934	0.0276674	0.0263491
	1373	0.0254403	0.0125711	0.00358596	0.0360459	0.0301293	0.0243546			1373	0.00858077	0.0125711	0.0139212	0.0334741	0.0301293	0.02838			1373	0.0261763	0.012991	0.00365573	0.0328865	0.0275174	0.0223667			1373	0.0088754	0.012991	0.0143004	0.0295392	0.0275174	0.0262036
	1374	0.0296495	0.0152924	0.00436357	0.0358918	0.0299683	0.0242228			1374	0.0104213	0.0152924	0.0166278	0.0333027	0.0299683	0.0282257			1374	0.0304449	0.0158378	0.00445215	0.0327434	0.0273703	0.0222455			1374	0.0108074	0.0158378	0.0170882	0.029388	0.0273703	0.0260609
	1375	0.0338203	0.0182853	0.00522335	0.0357411	0.0298106	0.0240936			1375	0.0124769	0.0182853	0.019479	0.0331348	0.0298106	0.0280745			1375	0.0346032	0.0189641	0.00533742	0.0326032	0.0272261	0.0221266			1375	0.0129725	0.0189641	0.0200214	0.0292397	0.0272261	0.0259212
	1376	0.037802	0.0214944	0.00617775	0.0355937	0.0296562	0.023967			1376	0.0147496	0.0214944	0.0224282	0.0329702	0.0296562	0.0279266			1376	0.0384877	0.0222973	0.00632367	0.0324658	0.0270849	0.0220101			1376	0.0153719	0.0222973	0.0230519	0.0290942	0.0270849	0.0257844
	1377	0.0414617	0.0248303	0.0072358	0.0354495	0.0295049	0.0238429			1377	0.0172356	0.0248303	0.0254362	0.0328088	0.0295049	0.0277817			1377	0.0419762	0.0257254	0.00741533	0.0323313	0.0269464	0.0218959			1377	0.018005	0.0257254	0.0261361	0.0289515	0.0269464	0.0256504
	1378	0.0447153	0.0281782	0.00839121	0.0353085	0.0293568	0.0237214			1378	0.0199342	0.0281782	0.0284659	0.0326506	0.0293568	0.02764			1378	0.0450165	0.029123	0.00860245	0.0321995	0.0268108	0.0217839			1378	0.0208714	0.029123	0.0292249	0.0288115	0.0268108	0.0255193
	1379	0.0475452	0.0314379	0.00962807	0.0351705	0.0292118	0.0236022			1379	0.0228444	0.0314379	0.0314718	0.0324954	0.0292118	0.0275013			1379	0.0476207	0.032395	0.00987443	0.0320703	0.0266778	0.021674			1379	0.0239657	0.032395	0.0322524	0.0286739	0.0266778	0.0253908
	1380	0.0499845	0.0345548	0.0109416	0.0350354	0.0290696	0.0234854			1380	0.0259575	0.0345548	0.03439	0.0323431	0.0290696	0.0273654			1380	0.0498273	0.035508	0.0112368	0.0319435	0.0265473	0.0215662			1380	0.0272799	0.035508	0.0351429	0.0285388	0.0265473	0.0252648
	1381	0.0520799	0.0375323	0.0123444	0.034903	0.0289302	0.0233707			1381	0.0292644	0.0375323	0.0371549	0.0321934	0.0289302	0.0272323			1381	0.0516661	0.0384791	0.0127071	0.0318191	0.0264193	0.0214602			1381	0.0307961	0.0384791	0.0378238	0.0284058	0.0264193	0.0251414
	1382	0.0538637	0.0404037	0.0138555	0.0347732	0.0287934	0.023258			1382	0.0327476	0.0404037	0.0397131	0.0320462	0.0287934	0.0271018			1382	0.0531496	0.0413318	0.0142984	0.0316968	0.0262935	0.0213561			1382	0.0344807	0.0413318	0.0402316	0.0282749	0.0262935	0.0250202
	1383	0.0553474	0.0431808	0.0154851	0.0346455	0.0286588	0.0231471			1383	0.0363697	0.0431808	0.0420124	0.0319012	0.0286588	0.0269735			1383	0.0542839	0.0440756	0.0160032	0.0315764	0.0261696	0.0212535			1383	0.0382937	0.0440756	0.042328	0.0281458	0.0261696	0.024901
	1384	0.0565304	0.0458541	0.0172184	0.0345198	0.0285263	0.0230379			1384	0.0400916	0.0458541	0.044014	0.0317581	0.0285263	0.0268474			1384	0.0550843	0.0466968	0.0177949	0.0314576	0.0260475	0.0211523			1384	0.0421796	0.0466968	0.0440961	0.0280183	0.0260475	0.0247837
	1385	0.0574125	0.0484111	0.019023	0.0343958	0.0283956	0.02293			1385	0.0438713	0.0484111	0.0457074	0.0316167	0.0283956	0.026723			1385	0.0555861	0.0491617	0.0196548	0.0313401	0.0259269	0.0210523			1385	0.0460721	0.0491617	0.0455333	0.0278921	0.0259269	0.024668
	1386	0.0580069	0.05082	0.0208797	0.034273	0.0282664	0.0228232			1386	0.0476466	0.05082	0.0470926	0.0314766	0.0282664	0.0266001			1386	0.0558459	0.0514376	0.0215862	0.0312236	0.0258076	0.0209533			1386	0.0499096	0.0514376	0.0466728	0.0277669	0.0258076	0.0245536
	1387	0.0583511	0.0530458	0.0227921	0.0341512	0.0281383	0.0227173			1387	0.0513606	0.0530458	0.0481833	0.0313375	0.0281383	0.0264785			1387	0.0559319	0.0534863	0.0236137	0.0311078	0.0256892	0.020855			1387	0.0536267	0.0534863	0.0475742	0.0276425	0.0256892	0.0244402
	1388	0.0585071	0.0550789	0.0247837	0.03403	0.0280111	0.022612			1388	0.0549745	0.0550789	0.0490376	0.0311991	0.0280111	0.0263577			1388	0.0559066	0.0552672	0.0257668	0.0309923	0.0255714	0.0207571			1388	0.0571632	0.0552672	0.0482886	0.0275186	0.0255714	0.0243275
	1389	0.0585421	0.0569066	0.026896	0.033909	0.0278843	0.022507			1389	0.058443	0.0569066	0.0497327	0.031061	0.0278843	0.0262375			1389	0.0558108	0.0567626	0.0280307	0.0308769	0.025454	0.0206595			1389	0.060484	0.0567626	0.0488597	0.0273948	0.025454	0.0242152
	1390	0.0585099	0.0584918	0.0291359	0.0337878	0.0277578	0.0224021			1390	0.0617261	0.0584918	0.0503081	0.030923	0.0277578	0.0261175			1390	0.0556629	0.0579535	0.0303444	0.0307612	0.0253367	0.020562			1390	0.0635606	0.0579535	0.0493169	0.027271	0.0253367	0.0241032
	1391	0.0584418	0.0598026	0.0314376	0.0336662	0.0276311	0.0222971			1391	0.0648171	0.0598026	0.0507756	0.0307847	0.0276311	0.0259975			1391	0.0554652	0.058804	0.0326664	0.0306449	0.0252191	0.0204642			1391	0.0663686	0.058804	0.049653	0.0271468	0.0252191	0.023991
	1392	0.0583469	0.0608115	0.0337302	0.0335438	0.0275041	0.0221917			1392	0.0677086	0.0608115	0.0511569	0.0306459	0.0275041	0.0258772			1392	0.0552131	0.0592944	0.0349858	0.0305277	0.0251011	0.020366			1392	0.0688963	0.0592944	0.0498517	0.027022	0.0251011	0.0238785
	1393	0.0582192	0.0614712	0.0359963	0.0334204	0.0273765	0.0220858			1393	0.0703628	0.0614712	0.0514574	0.0305064	0.0273765	0.0257564			1393	0.0549032	0.0594343	0.037298	0.0304094	0.0249825	0.0202672			1393	0.0711195	0.0594343	0.0499141	0.0268965	0.0249825	0.0237654
	1394	0.0580457	0.0617532	0.0382299	0.0332956	0.027248	0.0219791			1394	0.0727486	0.0617532	0.0516443	0.0303659	0.027248	0.0256348			1394	0.0545387	0.0592701	0.0396191	0.0302897	0.024863	0.0201678			1394	0.0730034	0.0592701	0.0498365	0.02677	0.024863	0.0236515
	1395	0.0578151	0.0617028	0.0404262	0.0331694	0.0271186	0.0218716			1395	0.0748567	0.0617028	0.051695	0.0302242	0.0271186	0.0255123			1395	0.0541312	0.058899	0.0419407	0.0301685	0.0247426	0.0200674			1395	0.0745294	0.058899	0.0496171	0.0266423	0.0247426	0.0235368
	1396	0.0575227	0.0614162	0.0426235	0.0330415	0.0269881	0.0217631			1396	0.0766603	0.0614162	0.0516261	0.0300813	0.0269881	0.0253889			1396	0.0536986	0.0584324	0.0441664	0.0300457	0.0246211	0.0199661			1396	0.0756899	0.0584324	0.0492829	0.0265135	0.0246211	0.0234211
	1397	0.0571733	0.0609853	0.0448389	0.0329119	0.0268565	0.0216536			1397	0.0781246	0.0609853	0.0514512	0.0299372	0.0268565	0.0252643			1397	0.0532587	0.0579395	0.0462015	0.0299211	0.0244984	0.0198639			1397	0.0764938	0.0579395	0.0488689	0.0263834	0.0244984	0.0233043
	1398	0.0567812	0.0604829	0.0469709	0.0327806	0.0267237	0.0215432			1398	0.0792589	0.0604829	0.0511609	0.0297917	0.0267237	0.0251387			1398	0.0528247	0.057445	0.0480473	0.0297948	0.0243746	0.0197607			1398	0.0769825	0.057445	0.0483956	0.026252	0.0243746	0.0231864
	1399	0.0563675	0.059975	0.0488874	0.0326475	0.0265898	0.0214318			1399	0.0801048	0.059975	0.0507632	0.0296449	0.0265898	0.025012			1399	0.0524039	0.0569583	0.0497415	0.0296666	0.0242496	0.0196564			1399	0.0772069	0.0569583	0.0478865	0.0261193	0.0242496	0.0230676
	1400	0.055955	0.0595039	0.0505762	0.0325128	0.0264548	0.0213194			1400	0.080682	0.0595039	0.0502987	0.029497	0.0264548	0.0248844			1400	0.0519974	0.0564734	0.051319	0.0295368	0.0241236	0.0195513			1400	0.0772062	0.0564734	0.0473691	0.0259855	0.0241236	0.0229477
	1401	0.0555604	0.0590633	0.0521077	0.0323765	0.026319	0.0212063			1401	0.0809926	0.0590633	0.049803	0.029348	0.026319	0.0247559			1401	0.0516025	0.055972	0.0528274	0.0294054	0.0239966	0.0194454			1401	0.0770207	0.055972	0.046855	0.0258506	0.0239966	0.022827
	1402	0.0551896	0.0586266	0.0535215	0.0322387	0.0261823	0.0210924			1402	0.0810651	0.0586266	0.0492851	0.0291981	0.0261823	0.0246267			1402	0.0512146	0.0554451	0.0542522	0.0292724	0.0238688	0.0193387			1402	0.0766929	0.0554451	0.0463436	0.0257147	0.0238688	0.0227055
	1403	0.0548406	0.0581908	0.0548553	0.0320998	0.0260451	0.020978			1403	0.0809498	0.0581908	0.0487531	0.0290475	0.0260451	0.024497			1403	0.0508301	0.0548885	0.0554877	0.0291382	0.0237404	0.0192314			1403	0.0762534	0.0548885	0.0458378	0.025578	0.0237404	0.0225835
	1404	0.0545062	0.0577645	0.0561817	0.0319599	0.0259075	0.0208633			1404	0.0806859	0.0577645	0.0482348	0.0288965	0.0259075	0.024367			1404	0.0504482	0.0542891	0.0564712	0.0290028	0.0236114	0.0191237			1404	0.0757363	0.0542891	0.0453371	0.0254408	0.0236114	0.022461
	1405	0.0541781	0.057329	0.0574914	0.0318192	0.0257698	0.0207484			1405	0.0803123	0.057329	0.0477524	0.0287452	0.0257698	0.0242369			1405	0.0500711	0.0536384	0.057254	0.0288665	0.0234822	0.0190157			1405	0.075184	0.0536384	0.0448342	0.025303	0.0234822	0.0223384
	1406	0.0538501	0.0568506	0.0586312	0.0316779	0.0256321	0.0206334			1406	0.0798866	0.0568506	0.0472967	0.0285938	0.0256321	0.0241068			1406	0.049702	0.0529393	0.0579052	0.0287294	0.0233528	0.0189076			1406	0.0746162	0.0529393	0.0443249	0.0251651	0.0233528	0.0222156
	1407	0.053519	0.0563189	0.0594701	0.0315363	0.0254946	0.0205185			1407	0.0794594	0.0563189	0.0468451	0.0284426	0.0254946	0.023977			1407	0.0493453	0.0521946	0.0584619	0.0285918	0.0232235	0.0187994			1407	0.0740268	0.0521946	0.043808	0.025027	0.0232235	0.022093
	1408	0.0531844	0.0557436	0.0600397	0.0313946	0.0253576	0.020404			1408	0.0790385	0.0557436	0.046393	0.0282919	0.0253576	0.0238476			1408	0.0490043	0.0514086	0.0589385	0.0284537	0.0230944	0.0186914			1408	0.0734084	0.0514086	0.0432801	0.0248891	0.0230944	0.0219706
	1409	0.0528483	0.0551218	0.0604475	0.0312529	0.0252211	0.0202898			1409	0.0786047	0.0551218	0.0459466	0.0281416	0.0252211	0.0237188			1409	0.0486816	0.0505977	0.0592874	0.0283154	0.0229656	0.0185836			1409	0.0727566	0.0505977	0.0427431	0.0247513	0.0229656	0.0218486
	1410	0.0525145	0.0544395	0.0607589	0.0311114	0.0250853	0.0201762			1410	0.0781523	0.0544395	0.0454986	0.0279921	0.0250853	0.0235907			1410	0.048378	0.0497839	0.0594195	0.028177	0.0228373	0.0184761			1410	0.0720626	0.0497839	0.0422062	0.0246139	0.0228373	0.0217271
	1411	0.052189	0.0536998	0.0610137	0.0309702	0.0249504	0.0200631			1411	0.077688	0.0536998	0.0450333	0.0278434	0.0249504	0.0234634			1411	0.0480932	0.0489868	0.0593131	0.0280385	0.0227095	0.018369			1411	0.0713199	0.0489868	0.041676	0.0244769	0.0227095	0.0216061
	1412	0.0518772	0.0529287	0.0612533	0.0308294	0.0248163	0.0199507			1412	0.0772047	0.0529287	0.044548	0.0276957	0.0248163	0.0233369			1412	0.0478258	0.0482221	0.0590447	0.0279001	0.0225822	0.0182623			1412	0.0705279	0.0482221	0.0411556	0.0243404	0.0225822	0.0214858
	1413	0.0515821	0.0521545	0.0614569	0.030689	0.0246832	0.019839			1413	0.0766865	0.0521545	0.0440534	0.0275489	0.0246832	0.0232113			1413	0.0475743	0.0474987	0.0587121	0.0277616	0.0224555	0.018156			1413	0.0696901	0.0474987	0.0406508	0.0242044	0.0224555	0.021366
	1414	0.0513035	0.0513949	0.0615104	0.0305492	0.024551	0.019728			1414	0.076133	0.0513949	0.0435576	0.0274031	0.024551	0.0230866			1414	0.0473352	0.0468147	0.0583772	0.0276233	0.0223295	0.0180502			1414	0.0688139	0.0468147	0.0401672	0.0240689	0.0223295	0.0212468
	1415	0.0510389	0.0506621	0.0613091	0.0304098	0.0244198	0.0196177			1415	0.0755576	0.0506621	0.0430603	0.0272584	0.0244198	0.0229628			1415	0.0471052	0.0461633	0.0580586	0.027485	0.022204	0.0179449			1415	0.0679049	0.0461633	0.039705	0.023934	0.022204	0.0211283
	1416	0.050785	0.0499714	0.0608711	0.0302711	0.0242895	0.0195081			1416	0.0749637	0.0499714	0.0425631	0.0271147	0.0242895	0.0228399			1416	0.0468821	0.0455395	0.0577162	0.0273467	0.0220791	0.01784			1416	0.066962	0.0455395	0.0392613	0.0237996	0.0220791	0.0210103
	1417	0.0505388	0.0493339	0.0603113	0.0301328	0.0241601	0.0193992			1417	0.0743394	0.0493339	0.0420755	0.0269721	0.0241601	0.0227178			1417	0.0466642	0.0449396	0.0572786	0.0272085	0.0219547	0.0177355			1417	0.065986	0.0449396	0.0388355	0.0236657	0.0219547	0.0208928
	1418	0.0502975	0.0487462	0.0597422	0.0299952	0.0240318	0.0192911			1418	0.0736753	0.0487462	0.0416081	0.0268307	0.0240318	0.0225967			1418	0.0464505	0.0443604	0.0567314	0.0270702	0.0218309	0.0176314			1418	0.0649845	0.0443604	0.038428	0.0235322	0.0218309	0.0207759
	1419	0.0500601	0.0481955	0.0592301	0.0298581	0.0239044	0.0191837			1419	0.0729708	0.0481955	0.0411638	0.0266904	0.0239044	0.0224764			1419	0.046241	0.0438004	0.0561462	0.026932	0.0217076	0.0175277			1419	0.0639627	0.0438004	0.0380384	0.0233993	0.0217076	0.0206595
	1420	0.0498267	0.0476719	0.058815	0.0297218	0.0237781	0.0190771			1420	0.0722253	0.0476719	0.0407399	0.0265513	0.0237781	0.0223571			1420	0.0460352	0.0432579	0.0556111	0.0267938	0.0215849	0.0174244			1420	0.0629225	0.0432579	0.0376647	0.0232668	0.0215849	0.0205437
	1421	0.0495987	0.0471722	0.0585034	0.0295862	0.0236529	0.0189713			1421	0.0714344	0.0471722	0.0403352	0.0264134	0.0236529	0.0222388			1421	0.0458319	0.0427299	0.0551694	0.0266556	0.0214628	0.0173216			1421	0.0618707	0.0427299	0.0373046	0.0231348	0.0214628	0.0204284
	1422	0.0493786	0.0466918	0.058227	0.0294515	0.0235289	0.0188665			1422	0.0705993	0.0466918	0.0399509	0.026277	0.0235289	0.0221217			1422	0.0456304	0.0422137	0.0548023	0.0265174	0.0213412	0.0172193			1422	0.0608204	0.0422137	0.0369578	0.0230034	0.0213412	0.0203138
	1423	0.0491695	0.046223	0.0578705	0.0293179	0.0234063	0.0187628			1423	0.0697307	0.046223	0.0395861	0.0261421	0.0234063	0.0220058			1423	0.0454283	0.0417094	0.0544354	0.0263794	0.0212204	0.0171175			1423	0.059782	0.0417094	0.0366265	0.0228725	0.0212204	0.0201998
	1424	0.0489737	0.0457603	0.0573876	0.0291855	0.0232853	0.0186602			1424	0.068842	0.0457603	0.0392361	0.026009	0.0232853	0.0218914			1424	0.0452228	0.0412171	0.0539908	0.0262416	0.0211004	0.0170163			1424	0.0587594	0.0412171	0.0363121	0.0227422	0.0211004	0.0200867
	1425	0.0487932	0.0453035	0.0568447	0.0290545	0.0231659	0.018559			1425	0.0679413	0.0453035	0.038896	0.0258777	0.0231659	0.0217785			1425	0.0450114	0.0407351	0.0534605	0.026104	0.0209812	0.0169159			1425	0.0577531	0.0407351	0.0360134	0.0226126	0.0209812	0.0199745
	1426	0.0486286	0.0448524	0.0563419	0.0289253	0.0230485	0.0184593			1426	0.0670297	0.0448524	0.0385643	0.0257485	0.0230485	0.0216674			1426	0.0447906	0.0402608	0.0528986	0.0259668	0.0208631	0.0168163			1426	0.0567629	0.0402608	0.0357296	0.0224838	0.0208631	0.0198633
	1427	0.0484791	0.0444043	0.0559376	0.0287979	0.0229332	0.0183612			1427	0.0661066	0.0444043	0.0382417	0.0256217	0.0229332	0.0215583			1427	0.0445569	0.0397942	0.0523529	0.02583	0.0207459	0.0167176			1427	0.0557886	0.0397942	0.0354627	0.0223557	0.0207459	0.0197532
	1428	0.0483429	0.043957	0.0556439	0.0286727	0.0228202	0.018265			1428	0.0651741	0.043957	0.0379283	0.0254973	0.0228202	0.0214515			1428	0.044307	0.0393387	0.0518265	0.0256936	0.02063	0.0166198			1428	0.0548315	0.0393387	0.0352149	0.0222285	0.02063	0.0196443
	1429	0.0482169	0.0435111	0.0554339	0.0285498	0.0227098	0.0181709			1429	0.0642373	0.0435111	0.0376238	0.0253756	0.0227098	0.021347			1429	0.0440371	0.0388972	0.0512809	0.0255577	0.0205152	0.016523			1429	0.0538946	0.0388972	0.0349852	0.022102	0.0205152	0.0195367
	1430	0.0480985	0.0430684	0.0552283	0.0284296	0.0226021	0.0180789			1430	0.0633016	0.0430684	0.0373287	0.0252569	0.0226021	0.0212452			1430	0.043744	0.038469	0.0506671	0.0254222	0.0204016	0.0164273			1430	0.0529797	0.038469	0.0347706	0.0219763	0.0204016	0.0194304
	1431	0.0479858	0.0426296	0.0549236	0.0283122	0.0224972	0.0179892			1431	0.0623746	0.0426296	0.0370452	0.0251413	0.0224972	0.0211462			1431	0.0434259	0.0380506	0.0499745	0.025287	0.0202891	0.0163326			1431	0.0520866	0.0380506	0.0345697	0.0218512	0.0202891	0.0193253
	1432	0.0478771	0.042195	0.0544752	0.0281977	0.0223955	0.0179019			1432	0.0614709	0.042195	0.0367763	0.0250288	0.0223955	0.02105			1432	0.0430808	0.0376402	0.0492374	0.0251518	0.0201778	0.0162388			1432	0.0512157	0.0376402	0.0343832	0.0217265	0.0201778	0.0192216
	1433	0.0477719	0.0417668	0.0539362	0.0280863	0.0222969	0.0178172			1433	0.0606064	0.0417668	0.0365239	0.0249197	0.0222969	0.0209569			1433	0.0427065	0.037238	0.048493	0.0250164	0.0200673	0.0161459			1433	0.0503664	0.037238	0.0342091	0.021602	0.0200673	0.0191189
	1434	0.0476706	0.0413496	0.0533988	0.0279781	0.0222015	0.017735			1434	0.0597859	0.0413496	0.0362885	0.024814	0.0222015	0.0208668			1434	0.0423023	0.0368438	0.0477457	0.0248803	0.0199575	0.0160537			1434	0.0495331	0.0368438	0.0340412	0.0214772	0.0199575	0.0190171
	1435	0.0475736	0.0409497	0.0529243	0.0278731	0.0221094	0.0176555			1435	0.0590041	0.0409497	0.0360705	0.0247118	0.0221094	0.0207799			1435	0.0418665	0.0364559	0.04697	0.0247429	0.0198479	0.0159618			1435	0.0487068	0.0364559	0.0338708	0.0213518	0.0198479	0.0189158
	1436	0.0474806	0.0405734	0.052527	0.0277713	0.0220205	0.0175785			1436	0.0582578	0.0405734	0.0358707	0.0246129	0.0220205	0.0206961			1436	0.0413963	0.0360724	0.046141	0.0246035	0.0197381	0.01587			1436	0.0478831	0.0360724	0.0336917	0.0212249	0.0197381	0.0188147
	1437	0.0473907	0.0402251	0.0521795	0.0276726	0.0219348	0.0175041			1437	0.0575477	0.0402251	0.03569	0.0245174	0.0219348	0.0206153			1437	0.0408892	0.0356923	0.0452593	0.024461	0.0196274	0.0157778			1437	0.0470599	0.0356923	0.0334968	0.0210958	0.0196274	0.0187132
	1438	0.0473031	0.0399059	0.0518187	0.027577	0.0218521	0.0174321			1438	0.0568705	0.0399059	0.0355278	0.0244251	0.0218521	0.0205374			1438	0.0403411	0.0353128	0.0443461	0.0243142	0.0195151	0.0156847			1438	0.0462303	0.0353128	0.0332747	0.0209635	0.0195151	0.0186104
	1439	0.0472173	0.0396127	0.0513759	0.0274843	0.0217723	0.0173624			1439	0.0562205	0.0396127	0.0353821	0.024336	0.0217723	0.0204624			1439	0.0397474	0.0349251	0.0434199	0.0241614	0.0194	0.0155898			1439	0.0453828	0.0349251	0.0330098	0.0208267	0.0194	0.0185056
	1440	0.0471327	0.0393404	0.0508224	0.0273942	0.0216952	0.0172949			1440	0.0555976	0.0393404	0.0352509	0.0242496	0.0216952	0.0203898			1440	0.0391025	0.0345144	0.042481	0.0240008	0.0192811	0.0154923			1440	0.0445084	0.0345144	0.032686	0.020684	0.0192811	0.0183977
	1441	0.0470478	0.0390841	0.0501881	0.0273064	0.0216206	0.0172293			1441	0.0550062	0.0390841	0.0351336	0.024166	0.0216206	0.0203196			1441	0.0383971	0.0340644	0.0415166	0.02383	0.0191568	0.0153913			1441	0.0436014	0.0340644	0.0322887	0.0205335	0.0191568	0.0182852
	1442	0.0469613	0.0388412	0.0495351	0.0272208	0.0215482	0.0171654			1442	0.0544466	0.0388412	0.0350295	0.0240846	0.0215482	0.0202515			1442	0.0376198	0.0335602	0.0405144	0.0236462	0.0190256	0.0152858			1442	0.042652	0.0335602	0.0318022	0.0203736	0.0190256	0.0181669
	1443	0.0468724	0.0386107	0.0489148	0.0271368	0.0214776	0.0171031			1443	0.053913	0.0386107	0.0349372	0.0240053	0.0214776	0.0201852			1443	0.0367591	0.0329864	0.0394672	0.0234467	0.0188859	0.0151747			1443	0.0416451	0.0329864	0.031209	0.0202027	0.0188859	0.0180411
	1444	0.0467805	0.0383918	0.0483451	0.0270543	0.0214086	0.0170419			1444	0.0533986	0.0383918	0.0348547	0.0239277	0.0214086	0.0201203			1444	0.035805	0.0323261	0.0383667	0.0232295	0.018737	0.0150579			1444	0.0405679	0.0323261	0.0304973	0.0200205	0.018737	0.0179069
	1445	0.0466845	0.0381837	0.0478114	0.0269727	0.0213408	0.0169817			1445	0.0528988	0.0381837	0.0347812	0.0238514	0.0213408	0.0200566			1445	0.0347572	0.0315677	0.0372084	0.0229951	0.01858	0.0149368			1445	0.0394193	0.0315677	0.0296698	0.0198297	0.01858	0.017765
	1446	0.0465833	0.0379857	0.0472791	0.0268918	0.0212739	0.0169221			1446	0.0524102	0.0379857	0.0347167	0.0237761	0.0212739	0.0199937			1446	0.0336344	0.0307202	0.0360074	0.0227511	0.018421	0.0148169			1446	0.0382186	0.0307202	0.028751	0.0196403	0.018421	0.0176201
	1447	0.0464761	0.0377961	0.0467133	0.0268111	0.0212076	0.0168629			1447	0.0519297	0.0377961	0.0346605	0.0237015	0.0212076	0.0199313			1447	0.0324947	0.0298316	0.034816	0.0225203	0.0182767	0.0147117			1447	0.0370247	0.0298316	0.0277988	0.0194769	0.0182767	0.0174858
	1448	0.0463613	0.0376119	0.0460986	0.0267303	0.0211415	0.0168039			1448	0.0514556	0.0376119	0.0346102	0.0236271	0.0211415	0.0198692			1448	0.031463	0.0290098	0.0337435	0.0223523	0.018181	0.0146473			1448	0.0359711	0.0290098	0.0269217	0.0193873	0.018181	0.0173908
	1449	0.046237	0.0374297	0.0454458	0.026649	0.0210754	0.0167448			1449	0.0509869	0.0374297	0.0345638	0.0235528	0.0210754	0.019807			1449	0.0307366	0.0284243	0.0329642	0.0223231	0.0181835	0.0146591			1449	0.0352779	0.0284243	0.0262812	0.0194383	0.0181835	0.017378
	1450	0.046101	0.037248	0.0447848	0.026567	0.0210091	0.0166853			1450	0.0505234	0.037248	0.034521	0.0234781	0.0210091	0.0197445			1450	0.0305208	0.0282371	0.032653	0.0224936	0.018318	0.014767			1450	0.035159	0.0282371	0.0260318	0.0196727	0.018318	0.0174784
	1451	0.0459517	0.0370674	0.0441464	0.026484	0.0209422	0.0166254			1451	0.0500664	0.0370674	0.0344818	0.0234029	0.0209422	0.0196815			1451	0.0308905	0.0284788	0.0328387	0.0228364	0.0185546	0.0149407			1451	0.0356376	0.0284788	0.0262129	0.0200429	0.0185546	0.0176687
	1452	0.045789	0.03689	0.0435451	0.0263998	0.0208746	0.0165648			1452	0.0496157	0.03689	0.0344448	0.0233269	0.0208746	0.0196179			1452	0.0317264	0.0290172	0.0333522	0.0232326	0.0188075	0.0151142			1452	0.0364952	0.0290172	0.0267189	0.0204261	0.0188075	0.0178771
	1453	0.045614	0.0367173	0.0429787	0.0263143	0.0208063	0.0165035			1453	0.0491682	0.0367173	0.0344077	0.0232501	0.0208063	0.0195535			1453	0.0328065	0.0296741	0.0339623	0.0235679	0.0190063	0.0152402			1453	0.0374462	0.0296741	0.0273924	0.0207234	0.0190063	0.0180423
	1454	0.0454289	0.0365495	0.0424349	0.0262272	0.0207371	0.0164414			1454	0.0487215	0.0365495	0.0343692	0.0231722	0.0207371	0.0194883			1454	0.0339158	0.0303195	0.0345035	0.0237928	0.0191273	0.0153072			1454	0.038288	0.0303195	0.0281046	0.0209045	0.0191273	0.0181428
	1455	0.0452346	0.0363863	0.0418982	0.0261386	0.0206669	0.0163785			1455	0.0482759	0.0363863	0.0343295	0.0230933	0.0206669	0.0194222			1455	0.0348988	0.0308809	0.034894	0.0239092	0.0191769	0.0153226			1455	0.0389196	0.0308809	0.0287663	0.0209819	0.0191769	0.0181829
	1456	0.0450314	0.0362276	0.0413622	0.0260485	0.0205958	0.0163146			1456	0.0478319	0.0362276	0.0342878	0.0230133	0.0205958	0.0193552			1456	0.0356769	0.0313308	0.035116	0.0239408	0.0191728	0.0152999			1456	0.0393201	0.0313308	0.029324	0.0209832	0.0191728	0.0181769
	1457	0.0448196	0.0360722	0.0408326	0.0259568	0.0205238	0.01625			1457	0.0473891	0.0360722	0.0342421	0.0229321	0.0205238	0.0192874			1457	0.0362367	0.0316691	0.0351886	0.0239142	0.0191328	0.0152523			1457	0.0395159	0.0316691	0.0297539	0.0209352	0.0191328	0.0181398
	1458	0.0445995	0.0359178	0.0403209	0.0258636	0.0204508	0.0161845			1458	0.0469477	0.0359178	0.0341902	0.0228499	0.0204508	0.0192188			1458	0.0366006	0.0319062	0.0351427	0.0238504	0.0190707	0.0151896			1458	0.0395515	0.0319062	0.0300546	0.020858	0.0190707	0.0180834
	1459	0.0443718	0.0357626	0.0398386	0.025769	0.0203771	0.0161182			1459	0.0465096	0.0357626	0.0341311	0.0227668	0.0203771	0.0191495			1459	0.0368039	0.0320551	0.0350089	0.0237638	0.0189957	0.0151183			1459	0.0394709	0.0320551	0.0302384	0.0207643	0.0189957	0.0180154
	1460	0.0441372	0.0356068	0.039389	0.025673	0.0203026	0.0160513			1460	0.0460765	0.0356068	0.0340643	0.0226826	0.0203026	0.0190795			1460	0.0368813	0.0321291	0.0348114	0.0236631	0.0189132	0.0150422			1460	0.0393089	0.0321291	0.0303226	0.0206617	0.0189132	0.0179406
	1461	0.0438969	0.0354519	0.0389642	0.0255758	0.0202275	0.0159838			1461	0.045648	0.0354519	0.0339882	0.0225977	0.0202275	0.0190089			1461	0.0368624	0.032141	0.0345652	0.0235538	0.0188266	0.0149634			1461	0.0390885	0.032141	0.030323	0.0205545	0.0188266	0.0178619
	1462	0.043652	0.0352984	0.0385504	0.0254774	0.0201517	0.0159156			1462	0.0452222	0.0352984	0.0339013	0.0225119	0.0201517	0.0189378			1462	0.0367707	0.0320998	0.0342803	0.023439	0.0187376	0.0148833			1462	0.0388248	0.0320998	0.0302537	0.020445	0.0187376	0.0177808
	1463	0.0434043	0.0351451	0.0381382	0.0253778	0.0200754	0.0158469			1463	0.044799	0.0351451	0.0338035	0.0224255	0.0200754	0.0188662			1463	0.0366247	0.0320111	0.0339682	0.0233207	0.0186473	0.0148025			1463	0.0385303	0.0320111	0.0301289	0.0203345	0.0186473	0.0176984
	1464	0.0431555	0.034992	0.0377281	0.0252772	0.0199985	0.0157777			1464	0.0443793	0.034992	0.033695	0.0223384	0.0199985	0.0187941			1464	0.0364383	0.0318817	0.0336391	0.0231997	0.0185562	0.0147212			1464	0.0382145	0.0318817	0.0299603	0.0202236	0.0185562	0.0176151
	1465	0.0429072	0.0348405	0.0373264	0.0251756	0.0199211	0.0157081			1465	0.0439652	0.0348405	0.0335753	0.0222506	0.0199211	0.0187216			1465	0.0362217	0.0317188	0.0332989	0.0230768	0.0184645	0.0146396			1465	0.0378825	0.0317188	0.0297556	0.0201125	0.0184645	0.0175311
	1466	0.04266	0.0346914	0.0369393	0.025073	0.0198433	0.0156379			1466	0.0435595	0.0346914	0.0334439	0.0221623	0.0198433	0.0186487			1466	0.0359814	0.0315271	0.03295	0.022952	0.0183722	0.0145577			1466	0.0375374	0.0315271	0.0295206	0.0200011	0.0183722	0.0174465
	1467	0.0424135	0.0345435	0.0365689	0.0249694	0.019765	0.0155673			1467	0.0431659	0.0345435	0.033302	0.0220734	0.019765	0.0185754			1467	0.0357204	0.0313086	0.0325944	0.0228253	0.0182792	0.0144753			1467	0.0371836	0.0313086	0.0292627	0.0198892	0.0182792	0.0173611
	1468	0.0421668	0.0343954	0.0362108	0.0248648	0.0196862	0.0154963			1468	0.0427861	0.0343954	0.033152	0.021984	0.0196862	0.0185017			1468	0.0354395	0.0310656	0.0322322	0.0226964	0.0181853	0.0143923			1468	0.0368241	0.0310656	0.0289888	0.0197764	0.0181853	0.0172749
	1469	0.0419188	0.0342461	0.035856	0.0247593	0.0196069	0.0154248			1469	0.0424183	0.0342461	0.0329945	0.021894	0.0196069	0.0184276			1469	0.035137	0.0307999	0.0318601	0.022565	0.0180902	0.0143084			1469	0.0364564	0.0307999	0.0286999	0.0196623	0.0180902	0.0171874
	1470	0.0416683	0.0340946	0.0354956	0.0246528	0.0195271	0.0153528			1470	0.0420584	0.0340946	0.0328287	0.0218036	0.0195271	0.018353			1470	0.0348096	0.0305096	0.0314738	0.0224302	0.0179934	0.0142232			1470	0.0360749	0.0305096	0.0283934	0.0195463	0.0179934	0.0170984
	1471	0.0414144	0.0339387	0.0351266	0.0245454	0.0194469	0.0152804			1471	0.0417034	0.0339387	0.0326548	0.0217127	0.0194469	0.018278			1471	0.0344525	0.0301901	0.0310722	0.0222913	0.0178944	0.0141365			1471	0.0356752	0.0301901	0.0280676	0.0194275	0.0178944	0.0170074
	1472	0.0411558	0.0337775	0.0347536	0.0244372	0.0193663	0.0152076			1472	0.041352	0.0337775	0.0324733	0.0216214	0.0193663	0.0182027			1472	0.0340578	0.029837	0.0306565	0.022147	0.0177925	0.0140478			1472	0.0352524	0.029837	0.0277206	0.0193052	0.0177925	0.0169137
	1473	0.0408911	0.033612	0.0343835	0.0243283	0.0192853	0.0151344			1473	0.0410039	0.033612	0.0322844	0.0215297	0.0192853	0.018127			1473	0.0336149	0.0294459	0.0302251	0.0219962	0.0176869	0.0139566			1473	0.0347964	0.0294459	0.0273446	0.0191785	0.0176869	0.0168168
	1474	0.04062	0.0334436	0.0340202	0.0242186	0.0192042	0.015061			1474	0.0406592	0.0334436	0.0320876	0.0214379	0.0192042	0.0180512			1474	0.033112	0.0290094	0.0297721	0.0218381	0.0175774	0.013863			1474	0.0342932	0.0290094	0.0269283	0.0190473	0.0175774	0.0167162
	1475	0.0403437	0.0332725	0.0336645	0.0241085	0.0191228	0.0149874			1475	0.0403185	0.0332725	0.0318834	0.021346	0.0191228	0.0179752			1475	0.0325437	0.0285214	0.0292916	0.0216746	0.0174656	0.0137685			1475	0.033736	0.0285214	0.0264661	0.0189146	0.0174656	0.0166131
	1476	0.0400641	0.0330991	0.033314	0.023998	0.0190415	0.0149138			1476	0.0399825	0.0330991	0.0316731	0.0212542	0.0190415	0.0178992			1476	0.0319362	0.0280004	0.0287917	0.0215166	0.0173589	0.0136792			1476	0.0331466	0.0280004	0.0259765	0.0187918	0.0173589	0.0165137
	1477	0.0397827	0.0329237	0.0329653	0.0238873	0.0189604	0.0148403			1477	0.0396506	0.0329237	0.0314572	0.0211627	0.0189604	0.0178235			1477	0.0314013	0.0275332	0.02833	0.0213945	0.017277	0.0136093			1477	0.0326217	0.0275332	0.0255394	0.0187067	0.017277	0.0164345
	1478	0.0395012	0.0327446	0.032615	0.0237768	0.0188797	0.014767			1478	0.0393207	0.0327446	0.0312354	0.0210717	0.0188797	0.0177481			1478	0.0311454	0.0272805	0.028028	0.0213458	0.0172423	0.0135736			1478	0.0323382	0.0272805	0.0253055	0.0186882	0.0172423	0.0163955
	1479	0.0392225	0.0325599	0.0322639	0.0236666	0.0187996	0.0146941			1479	0.0389921	0.0325599	0.0310087	0.0209814	0.0187996	0.0176734			1479	0.0312381	0.0273013	0.0279334	0.021352	0.0172403	0.0135586			1479	0.0323462	0.0273013	0.0253305	0.0187109	0.0172403	0.0163858
	1480	0.0389494	0.0323693	0.0319163	0.0235571	0.0187204	0.0146219			1480	0.0386656	0.0323693	0.0307787	0.0208921	0.0187204	0.0175994			1480	0.0314508	0.0274234	0.0279181	0.0213428	0.0172259	0.0135312			1480	0.0324441	0.0274234	0.0254503	0.0187102	0.0172259	0.0163672
	1481	0.0386838	0.0321742	0.0315766	0.0234485	0.0186423	0.0145505			1481	0.0383429	0.0321742	0.0305466	0.0208041	0.0186423	0.0175266			1481	0.0315642	0.0274733	0.0278598	0.0212877	0.0171814	0.0134811			1481	0.0324508	0.0274733	0.0254995	0.0186646	0.0171814	0.0163237
	1482	0.0384256	0.0319757	0.0312468	0.0233411	0.0185655	0.0144802			1482	0.0380246	0.0319757	0.0303126	0.0207175	0.0185655	0.017455			1482	0.0315362	0.0274118	0.0277361	0.0211978	0.0171155	0.0134157			1482	0.0323345	0.0274118	0.0254415	0.0185883	0.0171155	0.0162619
	1483	0.0381727	0.0317745	0.0309273	0.0232352	0.0184904	0.0144111			1483	0.0377112	0.0317745	0.0300769	0.0206327	0.0184904	0.017385			1483	0.031402	0.0272642	0.0275655	0.0210892	0.0170387	0.0133431			1483	0.0321272	0.0272642	0.0253023	0.018497	0.0170387	0.016191
	1484	0.0379215	0.0315716	0.030618	0.0231312	0.018417	0.0143435			1484	0.0374034	0.0315716	0.02984	0.0205499	0.018417	0.0173168			1484	0.0311981	0.0270609	0.0273654	0.0209719	0.0169576	0.0132678			1484	0.0318621	0.0270609	0.0251118	0.0183997	0.0169576	0.0161162
	1485	0.0376696	0.0313667	0.0303176	0.0230292	0.0183458	0.0142775			1485	0.0371007	0.0313667	0.029603	0.0204694	0.0183458	0.0172506			1485	0.0309482	0.0268216	0.027145	0.0208508	0.0168751	0.0131922			1485	0.0315592	0.0268216	0.0248888	0.0183006	0.0168751	0.0160403
	1486	0.0374171	0.031159	0.0300251	0.0229294	0.0182767	0.0142132			1486	0.0368034	0.031159	0.0293677	0.0203913	0.0182767	0.0171865			1486	0.0306669	0.0265579	0.0269105	0.0207283	0.0167928	0.0131171			1486	0.0312309	0.0265579	0.0246452	0.0182015	0.0167928	0.0159647
	1487	0.0371659	0.0309492	0.0297416	0.0228322	0.0182101	0.0141509			1487	0.0365145	0.0309492	0.0291376	0.0203158	0.0182101	0.0171248			1487	0.0303649	0.0262788	0.0266685	0.0206057	0.0167114	0.0130429			1487	0.0308884	0.0262788	0.0243908	0.0181032	0.0167114	0.01589
	1488	0.0369179	0.0307399	0.0294684	0.0227377	0.018146	0.0140906			1488	0.0362372	0.0307399	0.0289163	0.0202431	0.018146	0.0170655			1488	0.0300487	0.0259902	0.0264243	0.0204833	0.016631	0.01297			1488	0.030539	0.0259902	0.0241318	0.018006	0.016631	0.0158163
	1489	0.0366738	0.0305341	0.0292058	0.0226459	0.0180845	0.0140323			1489	0.0359732	0.0305341	0.0287048	0.0201731	0.0180845	0.0170087			1489	0.0297221	0.0256949	0.0261792	0.0203611	0.0165517	0.0128981			1489	0.0301848	0.0256949	0.0238695	0.0179097	0.0165517	0.0157437
	1490	0.0364338	0.0303333	0.0289539	0.0225569	0.0180256	0.0139761			1490	0.0357219	0.0303333	0.0285026	0.0201061	0.0180256	0.0169545			1490	0.0293862	0.0253937	0.0259307	0.020239	0.0164733	0.0128273			1490	0.0298268	0.0253937	0.0236049	0.0178142	0.0164733	0.015672
	1491	0.0361986	0.0301379	0.028713	0.0224708	0.0179694	0.013922			1491	0.0354823	0.0301379	0.0283094	0.0200418	0.0179694	0.0169027			1491	0.0290416	0.0250868	0.0256733	0.0201167	0.0163956	0.0127574			1491	0.0294652	0.0250868	0.023339	0.0177192	0.0163956	0.0156011
	1492	0.0359688	0.0299483	0.0284823	0.0223873	0.0179157	0.01387			1492	0.0352527	0.0299483	0.0281245	0.0199803	0.0179157	0.0168535			1492	0.0286878	0.0247743	0.0253993	0.0199937	0.0163183	0.0126883			1492	0.0290989	0.0247743	0.02307	0.0176244	0.0163183	0.0155307
	1493	0.035745	0.029766	0.0282606	0.0223065	0.0178644	0.0138198			1493	0.0350306	0.029766	0.0279466	0.0199215	0.0178644	0.0168065			1493	0.028324	0.0244571	0.0251031	0.0198699	0.0162411	0.0126197			1493	0.0287254	0.0244571	0.0227951	0.0175295	0.0162411	0.0154605
	1494	0.0355272	0.0295915	0.0280472	0.0222282	0.0178153	0.0137714			1494	0.0348147	0.0295915	0.0277748	0.0198651	0.0178153	0.0167617			1494	0.027949	0.0241361	0.0247831	0.0197447	0.0161638	0.0125515			1494	0.0283429	0.0241361	0.0225141	0.0174343	0.0161638	0.0153902
	1495	0.035315	0.0294228	0.0278427	0.022152	0.0177683	0.0137246			1495	0.0346047	0.0294228	0.0276081	0.019811	0.0177683	0.0167189			1495	0.0275623	0.0238094	0.0244403	0.0196182	0.0160861	0.0124837			1495	0.02795	0.0238094	0.0222258	0.0173389	0.0160861	0.0153196
	1496	0.0351074	0.0292563	0.0276474	0.0220778	0.017723	0.0136792			1496	0.0343997	0.0292563	0.0274447	0.0197588	0.017723	0.0166778			1496	0.0271641	0.0234753	0.0240764	0.0194907	0.0160083	0.0124167			1496	0.027546	0.0234753	0.0219282	0.0172438	0.0160083	0.0152487
	1497	0.0349028	0.0290896	0.0274622	0.0220053	0.0176793	0.013635			1497	0.0341972	0.0290896	0.0272831	0.0197084	0.0176793	0.0166382			1497	0.0267564	0.0231346	0.0236938	0.0193635	0.0159311	0.012351			1497	0.0271321	0.0231346	0.0216216	0.0171502	0.0159311	0.0151781
	1498	0.0346997	0.0289217	0.0272875	0.0219341	0.0176369	0.0135917			1498	0.0339963	0.0289217	0.0271239	0.0196593	0.0176369	0.0165998			1498	0.0263444	0.0227901	0.023296	0.019239	0.0158559	0.0122881			1498	0.0267139	0.0227901	0.02131	0.0170609	0.0158559	0.015109
	1499	0.0344979	0.0287536	0.0271213	0.0218638	0.0175954	0.0135491			1499	0.0337974	0.0287536	0.0269676	0.0196113	0.0175954	0.0165624			1499	0.0259385	0.0224497	0.0228908	0.019122	0.0157858	0.0122301			1499	0.0263018	0.0224497	0.0209997	0.0169801	0.0157858	0.0150436
	1500	0.034298	0.0285893	0.0269612	0.0217943	0.0175546	0.013507			1500	0.033601	0.0285893	0.0268144	0.0195641	0.0175546	0.0165256			1500	0.0255562	0.0221276	0.0224938	0.0190196	0.0157252	0.0121805			1500	0.0259134	0.0221276	0.0207019	0.0169145	0.0157252	0.0149858
	1501	0.0341004	0.028432	0.0268057	0.021725	0.0175142	0.0134651			1501	0.0334072	0.028432	0.0266642	0.0195175	0.0175142	0.0164892			1501	0.0252222	0.0218426	0.0221281	0.0189417	0.0156807	0.0121439			1501	0.0255733	0.0218426	0.0204341	0.016873	0.0156807	0.0149412
	1502	0.0339052	0.0282819	0.0266538	0.0216559	0.0174739	0.0134232			1502	0.0332167	0.0282819	0.026516	0.019471	0.0174739	0.016453			1502	0.0249667	0.0216171	0.0218204	0.0188994	0.0156593	0.0121248			1502	0.0253103	0.0216171	0.0202177	0.0168652	0.0156593	0.014916
	1503	0.0337118	0.0281365	0.0265046	0.0215865	0.0174336	0.0133812			1503	0.0330297	0.0281365	0.026369	0.0194246	0.0174336	0.0164167			1503	0.0248195	0.0214733	0.0215949	0.0189017	0.0156671	0.0121265			1503	0.025153	0.0214733	0.0200752	0.0168983	0.0156671	0.0149157
	1504	0.0335191	0.0279929	0.0263574	0.0215167	0.0173931	0.0133389			1504	0.0328445	0.0279929	0.0262233	0.0193779	0.0173931	0.0163803			1504	0.0248014	0.0214265	0.0214664	0.0189503	0.0157049	0.012148			1504	0.0251187	0.0214265	0.0200239	0.0169723	0.0157049	0.0149415
	1505	0.0333256	0.0278495	0.0262115	0.0214463	0.0173522	0.0132962			1505	0.0326602	0.0278495	0.0260799	0.0193309	0.0173522	0.0163436			1505	0.0249138	0.0214793	0.0214353	0.0190361	0.0157668	0.0121836			1505	0.0252058	0.0214793	0.0200685	0.0170775	0.0157668	0.0149889
	1506	0.0331307	0.0277059	0.0260662	0.0213752	0.0173109	0.013253			1506	0.0324771	0.0277059	0.0259391	0.0192835	0.0173109	0.0163064			1506	0.0251362	0.0216182	0.0214869	0.0191414	0.0158412	0.0122245			1506	0.0253911	0.0216182	0.0201967	0.0171966	0.0158412	0.0150482
	1507	0.032935	0.0275623	0.0259219	0.0213032	0.017269	0.0132093			1507	0.0322951	0.0275623	0.0258003	0.0192355	0.017269	0.0162688			1507	0.0254312	0.0218176	0.0215974	0.0192462	0.015915	0.0122615			1507	0.0256368	0.0218176	0.0203844	0.0173114	0.015915	0.0151081
	1508	0.0327392	0.0274196	0.0257793	0.0212304	0.0172266	0.013165			1508	0.032114	0.0274196	0.0256626	0.0191869	0.0172266	0.0162307			1508	0.0257544	0.0220471	0.0217398	0.0193344	0.015978	0.0122885			1508	0.0259029	0.0220471	0.0206017	0.0174079	0.015978	0.0151597
	1509	0.0325438	0.0272782	0.0256378	0.0211568	0.0171837	0.0131202			1509	0.0319335	0.0272782	0.0255253	0.0191377	0.0171837	0.0161922			1509	0.0260653	0.0222776	0.0218894	0.019397	0.0160243	0.0123023			1509	0.0261564	0.0222776	0.0208197	0.0174787	0.0160243	0.0151977
	1510	0.0323476	0.0271369	0.025496	0.0210823	0.0171402	0.0130749			1510	0.0317525	0.0271369	0.025388	0.0190879	0.0171402	0.0161532			1510	0.0263337	0.0224862	0.0220262	0.0194311	0.0160523	0.0123024			1510	0.0263739	0.0224862	0.0210166	0.0175224	0.0160523	0.0152204
	1511	0.032149	0.0269945	0.0253515	0.021007	0.0170963	0.0130291			1511	0.0315704	0.0269945	0.025251	0.0190377	0.0170963	0.0161138			1511	0.0265424	0.0226583	0.0221358	0.0194386	0.0160629	0.01229			1511	0.026542	0.0226583	0.0211796	0.0175412	0.0160629	0.0152284
	1512	0.0319473	0.0268512	0.0252031	0.020931	0.017052	0.0129829			1512	0.0313877	0.0268512	0.0251145	0.018987	0.017052	0.0160741			1512	0.0266858	0.022788	0.0222105	0.0194232	0.0160589	0.0122673			1512	0.0266571	0.022788	0.0213029	0.0175393	0.0160589	0.0152239
	1513	0.0317435	0.0267083	0.0250522	0.0208544	0.0170074	0.0129363			1513	0.0312048	0.0267083	0.024979	0.0189359	0.0170074	0.0160342			1513	0.0267679	0.022876	0.02225	0.0193897	0.0160432	0.0122366			1513	0.0267219	0.022876	0.0213868	0.0175213	0.0160432	0.0152093
	1514	0.0315397	0.0265668	0.0249013	0.0207773	0.0169626	0.0128895			1514	0.0310222	0.0265668	0.0248447	0.0188845	0.0169626	0.0159941			1514	0.0267973	0.0229262	0.0222575	0.0193424	0.0160187	0.0121998			1514	0.0267422	0.0229262	0.0214353	0.0174913	0.0160187	0.015187
	1515	0.0313373	0.0264267	0.0247514	0.0206996	0.0169176	0.0128424			1515	0.0308403	0.0264267	0.0247118	0.0188328	0.0169176	0.0159539			1515	0.0267836	0.0229439	0.0222367	0.0192847	0.0159876	0.0121586			1515	0.026725	0.0229439	0.0214533	0.0174527	0.0159876	0.0151591
	1516	0.0311364	0.0262885	0.0246012	0.0206216	0.0168724	0.0127951			1516	0.0306586	0.0262885	0.02458	0.0187809	0.0168724	0.0159136			1516	0.0267355	0.0229348	0.0221894	0.0192196	0.0159518	0.0121144			1516	0.0266771	0.0229348	0.0214459	0.017408	0.0159518	0.015127
	1517	0.0309366	0.0261529	0.0244487	0.0205431	0.0168272	0.0127477			1517	0.0304774	0.0261529	0.0244496	0.0187289	0.0168272	0.0158732			1517	0.0266595	0.0229044	0.0221169	0.0191491	0.0159128	0.0120681			1517	0.0266043	0.0229044	0.0214179	0.0173592	0.0159128	0.0150921
	1518	0.0307372	0.0260203	0.0242932	0.0204643	0.0167818	0.0127001			1518	0.0302973	0.0260203	0.0243206	0.0186767	0.0167818	0.0158328			1518	0.0265612	0.0228574	0.0220219	0.0190747	0.0158714	0.0120204			1518	0.0265123	0.0228574	0.0213734	0.0173076	0.0158714	0.0150551
	1519	0.0305382	0.0258908	0.024136	0.0203851	0.0167364	0.0126523			1519	0.0301192	0.0258908	0.0241929	0.0186244	0.0167364	0.0157924			1519	0.0264455	0.0227981	0.0219097	0.0189976	0.0158285	0.0119717			1519	0.0264057	0.0227981	0.021316	0.0172542	0.0158285	0.0150166
	1520	0.0303398	0.0257639	0.0239784	0.0203056	0.0166908	0.0126044			1520	0.0299432	0.0257639	0.0240663	0.0185719	0.0166908	0.0157519			1520	0.0263164	0.0227301	0.0217848	0.0189185	0.0157844	0.0119223			1520	0.0262879	0.0227301	0.0212485	0.0171995	0.0157844	0.0149771
	1521	0.030142	0.0256388	0.0238202	0.0202257	0.0166451	0.0125564			1521	0.0297695	0.0256388	0.0239405	0.0185192	0.0166451	0.0157113			1521	0.0261771	0.0226562	0.0216491	0.018838	0.0157395	0.0118725			1521	0.0261616	0.0226562	0.0211726	0.0171442	0.0157395	0.0149369
	1522	0.0299448	0.0255155	0.0236597	0.0201453	0.0165993	0.0125081			1522	0.0295973	0.0255155	0.0238154	0.0184664	0.0165993	0.0156706			1522	0.0260301	0.0225777	0.0215021	0.0187564	0.0156941	0.0118224			1522	0.0260285	0.0225777	0.0210901	0.0170884	0.0156941	0.0148962
	1523	0.029748	0.0253934	0.0234958	0.0200644	0.0165532	0.0124595			1523	0.0294261	0.0253934	0.0236911	0.0184133	0.0165532	0.0156297			1523	0.0258771	0.0224947	0.0213449	0.018674	0.0156482	0.011772			1523	0.0258896	0.0224947	0.0210019	0.0170324	0.0156482	0.0148551
	1524	0.0295518	0.0252713	0.0233294	0.019983	0.0165069	0.0124107			1524	0.0292554	0.0252713	0.0235674	0.0183599	0.0165069	0.0155886			1524	0.02572	0.0224062	0.021181	0.0185909	0.015602	0.0117214			1524	0.0257456	0.0224062	0.0209089	0.0169761	0.015602	0.0148136
	1525	0.0293565	0.0251473	0.023162	0.0199009	0.0164602	0.0123615			1525	0.0290844	0.0251473	0.023444	0.0183062	0.0164602	0.0155472			1525	0.0255605	0.0223112	0.021014	0.0185073	0.0155555	0.0116706			1525	0.0255974	0.0223112	0.0208118	0.0169199	0.0155555	0.0147718
	1526	0.0291625	0.0250193	0.0229937	0.0198183	0.0164132	0.0123119			1526	0.0289126	0.0250193	0.0233201	0.0182521	0.0164132	0.0155054			1526	0.0253995	0.0222092	0.0208443	0.0184231	0.0155088	0.0116196			1526	0.0254454	0.0222092	0.0207112	0.0168635	0.0155088	0.0147297
	1527	0.0289699	0.0248861	0.0228231	0.0197349	0.0163658	0.0122619			1527	0.0287401	0.0248861	0.0231954	0.0181976	0.0163658	0.0154633			1527	0.0252373	0.0220994	0.0206704	0.0183384	0.0154617	0.0115684			1527	0.0252909	0.0220994	0.0206081	0.0168071	0.0154617	0.0146874
	1528	0.0287786	0.0247477	0.022649	0.0196509	0.0163181	0.0122116			1528	0.028568	0.0247477	0.0230699	0.0181428	0.0163181	0.0154209			1528	0.025074	0.0219826	0.0204919	0.0182533	0.0154145	0.011517			1528	0.0251351	0.0219826	0.0205034	0.0167508	0.0154145	0.0146448
	1529	0.0285879	0.0246063	0.022472	0.0195661	0.01627	0.0121608			1529	0.0283969	0.0246063	0.0229444	0.0180876	0.01627	0.0153781			1529	0.0249095	0.0218613	0.0203112	0.0181678	0.015367	0.0114654			1529	0.024979	0.0218613	0.0203975	0.0166944	0.015367	0.014602
	1530	0.0283967	0.0244654	0.022293	0.0194808	0.0162215	0.0121096			1530	0.0282265	0.0244654	0.0228197	0.018032	0.0162215	0.0153349			1530	0.0247432	0.0217396	0.0201306	0.018082	0.0153194	0.0114136			1530	0.0248232	0.0217396	0.0202907	0.016638	0.0153194	0.014559
	1531	0.028204	0.0243261	0.0221128	0.0193949	0.0161727	0.0120581			1531	0.0280565	0.0243261	0.0226972	0.0179762	0.0161727	0.0152915			1531	0.0245744	0.0216193	0.0199497	0.0179959	0.0152717	0.0113617			1531	0.024668	0.0216193	0.0201833	0.0165818	0.0152717	0.0145159
	1532	0.0280094	0.0241877	0.0219311	0.0193084	0.0161238	0.0120063			1532	0.0278872	0.0241877	0.0225771	0.0179201	0.0161238	0.0152478			1532	0.0244034	0.0215008	0.0197674	0.0179096	0.0152239	0.0113096			1532	0.0245142	0.0215008	0.0200762	0.0165257	0.0152239	0.0144727
	1533	0.0278138	0.0240496	0.0217482	0.0192217	0.0160747	0.0119543			1533	0.0277195	0.0240496	0.0224591	0.017864	0.0160747	0.0152041			1533	0.0242311	0.0213842	0.0195848	0.0178232	0.0151762	0.0112576			1533	0.0243625	0.0213842	0.0199705	0.0164699	0.0151762	0.0144296
	1534	0.0276185	0.023912	0.021565	0.0191347	0.0160257	0.0119023			1534	0.0275536	0.023912	0.0223423	0.0178079	0.0160257	0.0151604			1534	0.0240592	0.02127	0.019404	0.0177369	0.0151287	0.0112056			1534	0.0242129	0.02127	0.0198666	0.0164144	0.0151287	0.0143867
	1535	0.027425	0.0237754	0.0213822	0.0190477	0.0159768	0.0118502			1535	0.0273899	0.0237754	0.0222259	0.017752	0.0159768	0.0151169			1535	0.0238894	0.0211583	0.0192256	0.0176508	0.0150815	0.0111538			1535	0.024065	0.0211583	0.0197646	0.0163594	0.0150815	0.014344
	1536	0.0272343	0.0236401	0.0211998	0.0189609	0.0159283	0.0117983			1536	0.0272285	0.0236401	0.0221101	0.0176964	0.0159283	0.0150738			1536	0.0237225	0.0210487	0.0190483	0.0175652	0.0150348	0.0111023			1536	0.0239185	0.0210487	0.0196643	0.016305	0.0150348	0.0143019
	1537	0.0270466	0.0235055	0.0210176	0.0188744	0.0158804	0.0117467			1537	0.0270695	0.0235055	0.0219956	0.0176414	0.0158804	0.0150311			1537	0.0235586	0.0209402	0.0188718	0.0174801	0.0149887	0.0110512			1537	0.0237731	0.0209402	0.0195652	0.0162514	0.0149887	0.0142603
	1538	0.0268611	0.0233721	0.0208363	0.0187886	0.0158331	0.0116955			1538	0.0269127	0.0233721	0.0218833	0.0175871	0.0158331	0.0149891			1538	0.0233966	0.0208319	0.0186977	0.0173958	0.0149434	0.0110007			1538	0.0236285	0.0208319	0.0194668	0.0161986	0.0149434	0.0142194
	1539	0.0266771	0.0232412	0.0206566	0.0187035	0.0157866	0.0116449			1539	0.0267583	0.0232412	0.0217734	0.0175337	0.0157866	0.0149479			1539	0.0232356	0.020724	0.018527	0.0173124	0.014899	0.0109508			1539	0.0234849	0.020724	0.0193691	0.016147	0.014899	0.0141795
	1540	0.0264942	0.0231149	0.0204787	0.0186195	0.0157413	0.0115951			1540	0.0266063	0.0231149	0.0216654	0.0174813	0.0157413	0.0149077			1540	0.0230755	0.0206171	0.0183586	0.0172303	0.0148556	0.0109016			1540	0.023343	0.0206171	0.0192727	0.0160966	0.0148556	0.0141406
	1541	0.0263127	0.0229929	0.0203027	0.0185367	0.0156971	0.011546			1541	0.0264566	0.0229929	0.0215592	0.0174303	0.0156971	0.0148687			1541	0.0229166	0.0205105	0.0181922	0.0171494	0.0148135	0.0108534			1541	0.0232044	0.0205105	0.0191783	0.0160475	0.0148135	0.0141029
	1542	0.0261333	0.0228734	0.0201295	0.0184553	0.0156542	0.011498			1542	0.0263097	0.0228734	0.0214552	0.0173806	0.0156542	0.0148309			1542	0.0227597	0.0204035	0.0180295	0.01707	0.0147728	0.0108062			1542	0.0230698	0.0204035	0.0190865	0.0159999	0.0147728	0.0140664
	1543	0.0259563	0.0227553	0.0199594	0.0183754	0.0156128	0.0114509			1543	0.0261661	0.0227553	0.0213536	0.0173325	0.0156128	0.0147945			1543	0.0226053	0.0202971	0.017871	0.0169922	0.0147334	0.01076			1543	0.022939	0.0202971	0.0189971	0.0159539	0.0147334	0.0140314
	1544	0.025782	0.0226393	0.0197926	0.0182972	0.0155729	0.011405			1544	0.0260258	0.0226393	0.0212548	0.0172859	0.0155729	0.0147596			1544	0.0224536	0.0201929	0.0177158	0.0169161	0.0146956	0.010715			1544	0.0228116	0.0201929	0.0189097	0.0159095	0.0146956	0.0139978
	1545	0.0256103	0.022526	0.0196288	0.0182206	0.0155345	0.0113602			1545	0.0258889	0.022526	0.0211587	0.0172411	0.0155345	0.0147261			1545	0.0223044	0.0200918	0.0175637	0.0168417	0.0146593	0.0106711			1545	0.0226875	0.0200918	0.018824	0.0158669	0.0146593	0.0139657
	1546	0.0254413	0.0224159	0.0194684	0.0181458	0.0154978	0.0113165			1546	0.0257556	0.0224159	0.0210654	0.0171979	0.0154978	0.0146942			1546	0.0221579	0.0199931	0.0174157	0.0167691	0.0146245	0.0106284			1546	0.0225671	0.0199931	0.0187403	0.0158259	0.0146245	0.013935
	1547	0.0252754	0.0223096	0.0193114	0.0180726	0.0154626	0.011274			1547	0.0256268	0.0223096	0.0209751	0.0171565	0.0154626	0.0146637			1547	0.0220144	0.0198955	0.0172714	0.0166982	0.0145913	0.0105868			1547	0.0224511	0.0198955	0.0186592	0.0157867	0.0145913	0.0139059
	1548	0.0251131	0.0222065	0.0191571	0.0180011	0.0154289	0.0112326			1548	0.0255029	0.0222065	0.0208881	0.0171167	0.0154289	0.0146346			1548	0.0218742	0.0197979	0.0171299	0.0166289	0.0145595	0.0105462			1548	0.0223395	0.0197979	0.0185814	0.0157491	0.0145595	0.0138781
	1549	0.0249545	0.0221041	0.0190057	0.0179312	0.0153967	0.0111922			1549	0.0253831	0.0221041	0.0208042	0.0170784	0.0153967	0.0146068			1549	0.0217374	0.0196996	0.0169915	0.0165612	0.0145292	0.0105067			1549	0.022232	0.0196996	0.0185069	0.0157131	0.0145292	0.0138516
	1550	0.0247998	0.0220007	0.0188572	0.0178628	0.0153658	0.0111527			1550	0.0252666	0.0220007	0.0207228	0.0170417	0.0153658	0.0145803			1550	0.0216043	0.019601	0.0168566	0.016495	0.0145002	0.0104681			1550	0.0221279	0.019601	0.0184354	0.0156786	0.0145002	0.0138264
	1551	0.024649	0.0218963	0.0187113	0.0177956	0.0153361	0.011114			1551	0.0251526	0.0218963	0.0206432	0.0170064	0.0153361	0.0145549			1551	0.0214745	0.0195027	0.0167243	0.0164302	0.0144723	0.0104304			1551	0.0220266	0.0195027	0.0183665	0.0156455	0.0144723	0.0138023
	1552	0.0245014	0.0217922	0.0185682	0.0177296	0.0153075	0.0110761			1552	0.0250409	0.0217922	0.0205651	0.0169723	0.0153075	0.0145306			1552	0.0213477	0.0194055	0.0165949	0.0163665	0.0144456	0.0103934			1552	0.0219273	0.0194055	0.0182995	0.0156137	0.0144456	0.0137793
	1553	0.0243563	0.0216898	0.0184281	0.0176646	0.01528	0.0110388			1553	0.0249311	0.0216898	0.0204885	0.0169393	0.01528	0.0145071			1553	0.0212233	0.0193109	0.0164687	0.0163038	0.0144199	0.0103571			1553	0.0218299	0.0193109	0.0182336	0.0155831	0.0144199	0.0137571
	1554	0.0242127	0.0215907	0.0182908	0.0176005	0.0152533	0.011002			1554	0.0248232	0.0215907	0.0204137	0.0169074	0.0152533	0.0144844			1554	0.0211004	0.0192199	0.0163456	0.0162421	0.014395	0.0103213			1554	0.0217341	0.0192199	0.0181683	0.0155535	0.014395	0.0137358
	1555	0.02407	0.0214959	0.0181562	0.0175371	0.0152274	0.0109657			1555	0.0247176	0.0214959	0.0203406	0.0168764	0.0152274	0.0144623			1555	0.0209787	0.0191328	0.0162251	0.0161812	0.014371	0.010286			1555	0.0216399	0.0191328	0.0181034	0.015525	0.014371	0.0137151
	1556	0.0239279	0.0214045	0.0180237	0.0174744	0.0152023	0.0109298			1556	0.0246146	0.0214045	0.0202684	0.0168462	0.0152023	0.0144409			1556	0.0208579	0.0190489	0.016107	0.0161209	0.0143476	0.0102511			1556	0.0215468	0.0190489	0.0180391	0.0154973	0.0143476	0.0136951
	1557	0.0237867	0.0213151	0.0178928	0.0174122	0.0151777	0.0108941			1557	0.0245136	0.0213151	0.0201968	0.0168169	0.0151777	0.01442			1557	0.0207383	0.018967	0.0159905	0.0160613	0.014325	0.0102166			1557	0.021455	0.018967	0.0179756	0.0154704	0.014325	0.0136757
	1558	0.0236463	0.0212271	0.0177631	0.0173504	0.0151538	0.0108588			1558	0.0244146	0.0212271	0.0201266	0.0167882	0.0151538	0.0143997			1558	0.0206198	0.0188867	0.0158752	0.0160022	0.0143029	0.0101824			1558	0.0213646	0.0188867	0.0179134	0.0154444	0.0143029	0.0136569
	1559	0.0235073	0.0211408	0.0176346	0.0172892	0.0151306	0.0108238			1559	0.0243173	0.0211408	0.0200579	0.0167603	0.0151306	0.0143798			1559	0.020503	0.0188087	0.0157612	0.0159436	0.0142815	0.0101486			1559	0.0212758	0.0188087	0.0178528	0.0154191	0.0142815	0.0136386
	1560	0.0233707	0.0210571	0.0175073	0.0172284	0.0151079	0.0107891			1560	0.0242208	0.0210571	0.0199901	0.0167331	0.0151079	0.0143605			1560	0.0203882	0.0187338	0.0156485	0.0158855	0.0142607	0.010115			1560	0.0211886	0.0187338	0.0177938	0.0153946	0.0142607	0.0136209
	1561	0.0232373	0.0209765	0.0173813	0.0171681	0.0150859	0.0107547			1561	0.0241242	0.0209765	0.0199226	0.0167066	0.0150859	0.0143418			1561	0.0202756	0.0186623	0.0155371	0.015828	0.0142405	0.0100819			1561	0.0211028	0.0186623	0.0177359	0.0153709	0.0142405	0.0136037
	1562	0.0231067	0.0208986	0.0172568	0.0171083	0.0150646	0.0107207			1562	0.0240275	0.0208986	0.0198556	0.0166809	0.0150646	0.0143236			1562	0.0201647	0.0185928	0.0154273	0.0157711	0.0142211	0.0100491			1562	0.0210183	0.0185928	0.0176789	0.015348	0.0142211	0.0135872
	1563	0.0229774	0.0208221	0.0171339	0.0170491	0.0150441	0.0106872			1563	0.0239314	0.0208221	0.0197893	0.0166561	0.0150441	0.0143061			1563	0.0200549	0.0185236	0.0153189	0.0157148	0.0142024	0.0100168			1563	0.0209352	0.0185236	0.0176225	0.015326	0.0142024	0.0135714
	1564	0.0228489	0.0207473	0.0170128	0.0169907	0.0150244	0.0106542			1564	0.0238368	0.0207473	0.0197244	0.0166322	0.0150244	0.0142894			1564	0.0199458	0.0184552	0.0152122	0.0156592	0.0141845	0.00998508			1564	0.020854	0.0184552	0.0175668	0.0153049	0.0141845	0.0135564
	1565	0.0227216	0.0206762	0.0168936	0.016933	0.0150057	0.0106218			1565	0.0237439	0.0206762	0.019661	0.0166093	0.0150057	0.0142736			1565	0.0198381	0.0183906	0.0151074	0.0156045	0.0141675	0.0099539			1565	0.0207747	0.0183906	0.0175117	0.0152848	0.0141675	0.0135422
	1566	0.0225964	0.020609	0.0167765	0.0168762	0.014988	0.01059			1566	0.0236536	0.020609	0.0195994	0.0165874	0.014988	0.0142586			1566	0.0197324	0.0183312	0.0150045	0.0155506	0.0141515	0.00992338			1566	0.0206976	0.0183312	0.0174577	0.0152657	0.0141515	0.0135289
	1567	0.0224736	0.0205443	0.0166615	0.0168205	0.0149713	0.010559			1567	0.0235664	0.0205443	0.0195397	0.0165667	0.0149713	0.0142447			1567	0.0196291	0.0182754	0.0149037	0.0154978	0.0141365	0.00989357			1567	0.020623	0.0182754	0.0174059	0.0152477	0.0141365	0.0135166
	1568	0.0223527	0.0204813	0.0165488	0.0167657	0.0149558	0.0105287			1568	0.0234828	0.0204813	0.0194821	0.0165471	0.0149558	0.0142317			1568	0.0195274	0.0182221	0.0148049	0.015446	0.0141226	0.00986452			1568	0.020551	0.0182221	0.0173569	0.0152308	0.0141226	0.0135053
	1569	0.0222329	0.0204213	0.0164384	0.0167121	0.0149414	0.0104993			1569	0.0234025	0.0204213	0.0194263	0.0165287	0.0149414	0.0142199			1569	0.019427	0.0181722	0.0147083	0.0153952	0.0141097	0.00983626			1569	0.0204811	0.0181722	0.0173106	0.0152151	0.0141097	0.0134951
	1570	0.0221143	0.0203655	0.0163303	0.0166596	0.0149283	0.0104707			1570	0.0233246	0.0203655	0.0193718	0.0165115	0.0149283	0.0142091			1570	0.0193278	0.0181268	0.0146138	0.0153456	0.014098	0.00980882			1570	0.0204127	0.0181268	0.017266	0.0152005	0.014098	0.0134859
	1571	0.0219978	0.0203137	0.0162246	0.0166083	0.0149163	0.010443			1571	0.0232484	0.0203137	0.0193182	0.0164955	0.0149163	0.0141995			1571	0.0192306	0.0180856	0.0145214	0.0152971	0.0140874	0.00978219			1571	0.0203453	0.0180856	0.0172223	0.015187	0.0140874	0.0134778
	1572	0.0218837	0.0202648	0.0161212	0.0165581	0.0149054	0.010416			1572	0.0231737	0.0202648	0.0192655	0.0164807	0.0149054	0.0141908			1572	0.0191356	0.0180478	0.0144312	0.0152497	0.0140778	0.00975635			1572	0.0202793	0.0180478	0.0171791	0.0151746	0.0140778	0.0134706
	1573	0.0217714	0.0202183	0.0160199	0.016509	0.0148956	0.0103899			1573	0.0231011	0.0202183	0.0192143	0.0164668	0.0148956	0.0141832			1573	0.0190424	0.0180129	0.014343	0.0152033	0.0140692	0.00973125			1573	0.0202155	0.0180129	0.0171367	0.0151632	0.0140692	0.0134645
	1574	0.0216607	0.0201735	0.0159206	0.0164608	0.0148868	0.0103644			1574	0.0230306	0.0201735	0.0191648	0.016454	0.0148868	0.0141765			1574	0.0189506	0.01798	0.0142566	0.0151578	0.0140615	0.00970681			1574	0.0201545	0.01798	0.0170953	0.0151527	0.0140615	0.0134592
	1575	0.021552	0.0201299	0.0158232	0.0164135	0.0148789	0.0103396			1575	0.0229618	0.0201299	0.0191173	0.0164419	0.0148789	0.0141706			1575	0.0188606	0.0179483	0.014172	0.0151132	0.0140547	0.00968296			1575	0.0200961	0.0179483	0.0170555	0.015143	0.0140547	0.0134546
	1576	0.0214453	0.0200873	0.0157276	0.0163668	0.0148716	0.0103152			1576	0.0228939	0.0200873	0.0190714	0.0164306	0.0148716	0.0141654			1576	0.0187722	0.017917	0.014089	0.0150692	0.0140484	0.00965957			1576	0.0200393	0.017917	0.0170173	0.0151339	0.0140484	0.0134507
	1577	0.0213403	0.0200456	0.0156335	0.0163206	0.0148649	0.0102912			1577	0.0228265	0.0200456	0.0190266	0.0164196	0.0148649	0.0141607			1577	0.0186854	0.0178852	0.0140074	0.0150257	0.0140427	0.00963652			1577	0.0199834	0.0178852	0.0169805	0.0151253	0.0140427	0.0134473
	1578	0.0212368	0.0200035	0.0155408	0.0162747	0.0148586	0.0102674			1578	0.0227591	0.0200035	0.018982	0.016409	0.0148586	0.0141562			1578	0.0185998	0.0178521	0.013927	0.0149825	0.0140373	0.00961366			1578	0.0199277	0.0178521	0.0169448	0.0151169	0.0140373	0.0134442
	1579	0.0211344	0.019959	0.0154494	0.0162289	0.0148525	0.0102436			1579	0.0226921	0.019959	0.0189369	0.0163985	0.0148525	0.014152			1579	0.0185151	0.0178164	0.0138477	0.0149394	0.0140321	0.00959086			1579	0.0198719	0.0178164	0.0169098	0.0151087	0.0140321	0.0134413
	1580	0.0210324	0.0199106	0.015359	0.0161829	0.0148463	0.0102197			1580	0.0226258	0.0199106	0.0188911	0.0163878	0.0148463	0.0141477			1580	0.0184309	0.0177776	0.0137693	0.0148962	0.0140269	0.00956796			1580	0.019816	0.0177776	0.016875	0.0151004	0.0140269	0.0134384
	1581	0.0209301	0.0198593	0.0152696	0.0161366	0.01484	0.0101955			1581	0.0225608	0.0198593	0.018845	0.0163769	0.01484	0.0141433			1581	0.0183462	0.0177367	0.0136918	0.0148527	0.0140215	0.00954482			1581	0.0197604	0.0177367	0.01684	0.0150918	0.0140215	0.0134353
	1582	0.0208273	0.0198068	0.0151811	0.0160898	0.0148333	0.0101709			1582	0.0224971	0.0198068	0.0187995	0.0163654	0.0148333	0.0141385			1582	0.0182612	0.0176953	0.013615	0.0148087	0.0140158	0.00952131			1582	0.0197057	0.0176953	0.0168045	0.0150828	0.0140158	0.0134319
	1583	0.0207243	0.0197516	0.0150931	0.0160422	0.0148262	0.0101458			1583	0.0224341	0.0197516	0.0187548	0.0163533	0.0148262	0.0141332			1583	0.0181759	0.0176515	0.0135388	0.0147641	0.0140097	0.00949731			1583	0.0196516	0.0176515	0.0167683	0.0150733	0.0140097	0.013428
	1584	0.0206215	0.0196922	0.0150055	0.0159937	0.0148184	0.01012			1584	0.0223704	0.0196922	0.0187104	0.0163405	0.0148184	0.0141274			1584	0.0180906	0.0176035	0.0134629	0.0147187	0.014003	0.00947274			1584	0.0195975	0.0176035	0.0167313	0.0150631	0.014003	0.0134236
	1585	0.0205186	0.0196314	0.0149182	0.0159443	0.01481	0.0100936			1585	0.022305	0.0196314	0.0186655	0.0163268	0.01481	0.0141209			1585	0.0180051	0.017553	0.0133873	0.0146724	0.0139957	0.00944751			1585	0.0195423	0.017553	0.0166933	0.0150522	0.0139957	0.0134186
	1586	0.0204153	0.0195737	0.0148309	0.0158938	0.0148009	0.0100664			1586	0.0222378	0.0195737	0.0186196	0.0163122	0.0148009	0.0141137			1586	0.0179192	0.0175047	0.0133117	0.0146252	0.0139877	0.00942161			1586	0.0194857	0.0175047	0.0166547	0.0150405	0.0139877	0.013413
	1587	0.0203112	0.0195229	0.0147436	0.0158423	0.014791	0.0100384			1587	0.0221696	0.0195229	0.0185726	0.0162967	0.014791	0.0141058			1587	0.0178328	0.0174628	0.0132361	0.014577	0.0139791	0.00939501			1587	0.0194283	0.0174628	0.0166159	0.015028	0.0139791	0.0134068
	1588	0.0202063	0.0194787	0.0146563	0.0157898	0.0147805	0.0100097			1588	0.0221015	0.0194787	0.0185249	0.0162804	0.0147805	0.0140973			1588	0.0177458	0.0174273	0.0131604	0.0145279	0.0139698	0.00936775			1588	0.0193708	0.0174273	0.0165773	0.0150148	0.0139698	0.0133999
	1589	0.0201006	0.0194383	0.0145691	0.0157364	0.0147693	0.00998033			1589	0.0220338	0.0194383	0.0184772	0.0162633	0.0147693	0.0140881			1589	0.0176583	0.0173955	0.0130849	0.014478	0.0139599	0.00933987			1589	0.0193141	0.0173955	0.0165394	0.0150009	0.0139599	0.0133925
	1590	0.0199946	0.0193992	0.0144823	0.0156821	0.0147576	0.00995036			1590	0.021966	0.0193992	0.0184296	0.0162456	0.0147576	0.0140785			1590	0.0175704	0.0173649	0.0130097	0.0144273	0.0139496	0.00931145			1590	0.0192582	0.0173649	0.0165018	0.0149865	0.0139496	0.0133846
	1591	0.0198886	0.0193595	0.0143959	0.0156272	0.0147456	0.00991992			1591	0.0218976	0.0193595	0.0183821	0.0162273	0.0147456	0.0140685			1591	0.0174825	0.0173338	0.0129349	0.0143761	0.0139389	0.0092826			1591	0.0192025	0.0173338	0.0164641	0.0149716	0.0139389	0.0133764
	1592	0.0197831	0.0193175	0.0143101	0.0155718	0.0147333	0.00988911			1592	0.0218287	0.0193175	0.0183348	0.0162087	0.0147333	0.0140582			1592	0.017395	0.0173005	0.0128606	0.0143244	0.013928	0.00925342			1592	0.0191466	0.0173005	0.0164262	0.0149565	0.013928	0.013368
	1593	0.0196785	0.0192726	0.0142251	0.0155161	0.0147209	0.00985808			1593	0.0217597	0.0192726	0.0182875	0.01619	0.0147209	0.0140479			1593	0.017308	0.0172646	0.0127869	0.0142724	0.0139171	0.00922405			1593	0.0190908	0.0172646	0.0163884	0.0149413	0.0139171	0.0133595
	1594	0.0195749	0.0192254	0.014141	0.0154603	0.0147087	0.00982697			1594	0.0216907	0.0192254	0.0182404	0.0161714	0.0147087	0.0140377			1594	0.0172217	0.0172269	0.0127141	0.0142204	0.0139063	0.00919461			1594	0.0190356	0.0172269	0.0163511	0.0149262	0.0139063	0.0133511
	1595	0.0194719	0.019177	0.0140581	0.0154046	0.0146967	0.00979591			1595	0.0216219	0.019177	0.018193	0.0161529	0.0146967	0.0140277			1595	0.017136	0.0171881	0.0126424	0.0141685	0.0138957	0.00916523			1595	0.0189817	0.0171881	0.0163147	0.0149113	0.0138957	0.013343
	1596	0.0193697	0.0191279	0.0139766	0.0153492	0.0146851	0.00976504			1596	0.021554	0.0191279	0.0181458	0.0161349	0.0146851	0.0140181			1596	0.017051	0.017149	0.0125719	0.0141169	0.0138856	0.00913604			1596	0.0189294	0.017149	0.0162794	0.0148968	0.0138856	0.0133352
	1597	0.0192687	0.0190789	0.0138967	0.0152942	0.0146742	0.00973446			1597	0.0214882	0.0190789	0.0180995	0.0161175	0.0146742	0.0140091			1597	0.016967	0.0171101	0.0125029	0.0140657	0.013876	0.00910714			1597	0.0188786	0.0171101	0.0162451	0.0148829	0.013876	0.013328
	1598	0.0191691	0.0190304	0.0138185	0.0152399	0.014664	0.0097043			1598	0.0214254	0.0190304	0.0180551	0.0161009	0.014664	0.0140007			1598	0.0168842	0.0170718	0.0124354	0.0140151	0.013867	0.00907863			1598	0.0188287	0.0170718	0.0162115	0.0148697	0.013867	0.0133214
	1599	0.0190712	0.0189826	0.0137421	0.0151863	0.0146546	0.00967462			1599	0.0213655	0.0189826	0.0180127	0.0160851	0.0146546	0.0139931			1599	0.0168027	0.0170342	0.0123695	0.0139653	0.0138589	0.00905058			1599	0.0187796	0.0170342	0.0161786	0.0148574	0.0138589	0.0133155
	1600	0.0189748	0.0189358	0.0136675	0.0151335	0.014646	0.00964549			1600	0.0213079	0.0189358	0.0179719	0.0160703	0.014646	0.0139863			1600	0.0167226	0.0169977	0.0123053	0.0139162	0.0138516	0.00902306			1600	0.0187319	0.0169977	0.016147	0.0148459	0.0138516	0.0133104

## Sheet: Suppl. Fig. 8
		Panel a							Panel b							Panel c
			Mol. Thickness							Mol. Thickness							Mol. Thickness
		Frequency	10 nm	100 nm	10 nm	100 nm			Frequency	10	100	10	100			Frequency	10 nm	100 nm	10 nm	100 nm
		cm^-1	no HPhPs	no HPhPs	with HPhPs	with HPhPs			cm^-1	no HPhPs	no HPhPs	with HPhPs	with HPhPs			cm^-1	no HPhPs	no HPhPs	with HPhPs	with HPhPs
		1350	0.913156	0.660321	0.96332	0.792166			1350	0.912963	0.627164	0.968917	0.822094			1350	0.918184	0.628313	0.982968	0.893922
		1351	0.913145	0.660639	0.965322	0.801168			1351	0.912983	0.62743	0.970817	0.83138			1351	0.918196	0.628474	0.984327	0.901827
		1352	0.913133	0.660953	0.967459	0.810988			1352	0.913003	0.627698	0.972843	0.841422			1352	0.918209	0.628635	0.985755	0.910211
		1353	0.913119	0.661263	0.969737	0.821717			1353	0.913024	0.627968	0.97501	0.852307			1353	0.918222	0.628797	0.98726	0.919125
		1354	0.913104	0.661567	0.972162	0.833452			1354	0.913044	0.62824	0.977331	0.864134			1354	0.918235	0.628959	0.988851	0.928627
		1355	0.913087	0.661866	0.974738	0.846296			1355	0.913065	0.628512	0.979824	0.877009			1355	0.918249	0.62912	0.99054	0.938782
		1356	0.913068	0.662157	0.977464	0.860347			1356	0.913085	0.628785	0.982505	0.89104			1356	0.918262	0.629281	0.992339	0.949652
		1357	0.913047	0.662442	0.980334	0.875698			1357	0.913105	0.629058	0.985385	0.906318			1357	0.918274	0.62944	0.994256	0.961275
		1358	0.913024	0.662719	0.983343	0.892424			1358	0.913125	0.62933	0.988461	0.922873			1358	0.918287	0.629598	0.996285	0.973611
		1359	0.912999	0.662987	0.98649	0.910585			1359	0.913144	0.629602	0.991688	0.940592			1359	0.918299	0.629753	0.998379	0.986431
		1360	0.912971	0.663246	0.989794	0.930237			1360	0.913163	0.629871	0.994953	0.959106			1360	0.918311	0.629905	1.00041	0.999162
		1361	0.912941	0.663496	0.99331	0.951451			1361	0.913181	0.630139	0.998061	0.977779			1361	0.918322	0.630054	1.00218	1.01089
		1362	0.912908	0.663736	0.997099	0.974302			1362	0.913199	0.630404	1.00085	0.996105			1362	0.918332	0.6302	1.00351	1.02098
		1363	0.912873	0.663966	1.00117	0.998761			1363	0.913215	0.630667	1.00337	1.01434			1363	0.918342	0.630342	1.00449	1.02997
		1364	0.912834	0.664186	1.00546	1.02452			1364	0.913231	0.630927	1.00587	1.03326			1364	0.91835	0.63048	1.00543	1.03921
		1365	0.912794	0.664395	1.00988	1.05083			1365	0.913245	0.631184	1.0085	1.05321			1365	0.918358	0.630613	1.00656	1.04963
		1366	0.91275	0.664593	1.01429	1.07643			1366	0.913258	0.631437	1.01129	1.07399			1366	0.918365	0.630742	1.00796	1.0614
		1367	0.912703	0.664779	1.01846	1.09968			1367	0.913271	0.631686	1.01425	1.09511			1367	0.918371	0.630865	1.00957	1.07396
		1368	0.912653	0.664954	1.02216	1.11874			1368	0.913281	0.631931	1.01738	1.11603			1368	0.918375	0.630983	1.01127	1.08647
		1369	0.9126	0.665116	1.02518	1.13159			1369	0.913291	0.632171	1.02063	1.13611			1369	0.918379	0.631094	1.01309	1.09942
		1370	0.912543	0.665266	1.02745	1.13645			1370	0.913298	0.632405	1.02394	1.15462			1370	0.918381	0.631199	1.01518	1.11357
		1371	0.912483	0.665402	1.02895	1.13221			1371	0.913304	0.632633	1.02723	1.1708			1371	0.918381	0.631296	1.01725	1.12733
		1372	0.912419	0.665524	1.02954	1.11872			1372	0.913307	0.632854	1.03047	1.18396			1372	0.918379	0.631386	1.01871	1.13861
		1373	0.912351	0.66563	1.02893	1.09668			1373	0.913309	0.633067	1.0334	1.19316			1373	0.918376	0.631466	1.01946	1.14863
		1374	0.91228	0.665721	1.02683	1.0675			1374	0.913308	0.633272	1.03567	1.19747			1374	0.91837	0.631537	1.0203	1.16084
		1375	0.912203	0.665794	1.02315	1.0331			1375	0.913304	0.633467	1.03712	1.19619			1375	0.918362	0.631598	1.02184	1.17527
		1376	0.912123	0.66585	1.01814	0.995855			1376	0.913297	0.633652	1.03735	1.18826			1376	0.918352	0.631648	1.02362	1.18831
		1377	0.912037	0.665888	1.01241	0.958303			1377	0.913286	0.633825	1.03605	1.17299			1377	0.918338	0.631686	1.02481	1.19754
		1378	0.911947	0.665906	1.00673	0.922646			1378	0.913272	0.633987	1.03353	1.15085			1378	0.918322	0.631712	1.02517	1.2048
		1379	0.911851	0.665904	1.00159	0.890144			1379	0.913255	0.634136	1.03045	1.12362			1379	0.918303	0.631725	1.02559	1.21366
		1380	0.91175	0.665881	0.996856	0.860999			1380	0.913233	0.634272	1.02759	1.09363			1380	0.91828	0.631725	1.02698	1.22454
		1381	0.911644	0.665838	0.992055	0.834818			1381	0.913207	0.634394	1.02523	1.0625			1381	0.918254	0.631711	1.02938	1.23397
		1382	0.911532	0.665773	0.986742	0.811162			1382	0.913177	0.634503	1.02297	1.03104			1382	0.918225	0.631683	1.03197	1.23791
		1383	0.911414	0.665688	0.980786	0.789823			1383	0.913143	0.634597	1.02072	0.999796			1383	0.918192	0.631641	1.03346	1.23564
		1384	0.91129	0.665581	0.97442	0.770838			1384	0.913104	0.634678	1.01838	0.96919			1384	0.918155	0.631584	1.03348	1.2303
		1385	0.911161	0.665453	0.968189	0.754401			1385	0.913061	0.634745	1.0155	0.939425			1385	0.918115	0.631514	1.03321	1.22581
		1386	0.911025	0.665305	0.962745	0.740692			1386	0.913013	0.634799	1.01215	0.910556			1386	0.918071	0.63143	1.03383	1.22304
		1387	0.910884	0.665137	0.958542	0.729683			1387	0.912961	0.63484	1.0083	0.882784			1387	0.918023	0.631333	1.03605	1.2191
		1388	0.910736	0.664949	0.955552	0.721011			1388	0.912904	0.634868	1.00342	0.85605			1388	0.917972	0.631222	1.03967	1.21095
		1389	0.910582	0.664742	0.953344	0.714115			1389	0.912843	0.634885	0.99747	0.830203			1389	0.917917	0.631099	1.04219	1.19779
		1390	0.910423	0.664517	0.951341	0.708446			1390	0.912777	0.634889	0.990796	0.805616			1390	0.917858	0.630962	1.04148	1.18118
		1391	0.910257	0.664273	0.949067	0.703618			1391	0.912707	0.634883	0.983302	0.782523			1391	0.917796	0.630813	1.03908	1.16469
		1392	0.910085	0.664011	0.94629	0.699456			1392	0.912633	0.634865	0.975052	0.760838			1392	0.917731	0.630652	1.03722	1.14958
		1393	0.909906	0.663732	0.943042	0.69597			1393	0.912554	0.634837	0.966864	0.741113			1393	0.917661	0.630478	1.03616	1.13283
		1394	0.909721	0.663435	0.939583	0.693297			1394	0.912472	0.634799	0.95979	0.724256			1394	0.917588	0.630292	1.03634	1.11301
		1395	0.90953	0.66312	0.936283	0.69162			1395	0.912384	0.63475	0.954559	0.710471			1395	0.917511	0.630093	1.03746	1.09153
		1396	0.909332	0.662788	0.933519	0.691104			1396	0.912293	0.634691	0.951418	0.699408			1396	0.917431	0.629881	1.0362	1.06846
		1397	0.909127	0.662437	0.93153	0.69183			1397	0.912196	0.63462	0.950057	0.690649			1397	0.917346	0.629656	1.03039	1.044
		1398	0.908915	0.662068	0.930321	0.693742			1398	0.912095	0.634538	0.949773	0.683535			1398	0.917257	0.629417	1.02292	1.0199
		1399	0.908695	0.661678	0.929683	0.696679			1399	0.911989	0.634444	0.9497	0.677157			1399	0.917164	0.629162	1.01747	0.996479
		1400	0.908468	0.661268	0.929271	0.700431			1400	0.911878	0.634336	0.949071	0.670967			1400	0.917066	0.628892	1.01469	0.972815
		1401	0.908233	0.660836	0.928763	0.704831			1401	0.911761	0.634214	0.947661	0.664967			1401	0.916963	0.628605	1.01381	0.949241
		1402	0.907989	0.66038	0.927976	0.709799			1402	0.911639	0.634076	0.945733	0.659261			1402	0.916855	0.628298	1.01365	0.926895
		1403	0.907737	0.659899	0.92687	0.715327			1403	0.911509	0.633921	0.943251	0.653777			1403	0.916741	0.627972	1.01153	0.905873
		1404	0.907475	0.659392	0.92555	0.721475			1404	0.911373	0.633747	0.939836	0.648405			1404	0.91662	0.627625	1.00515	0.884685
		1405	0.907204	0.658856	0.924193	0.728324			1405	0.91123	0.633553	0.935623	0.64326			1405	0.916493	0.627254	0.995871	0.861908
		1406	0.906922	0.658289	0.922971	0.735918			1406	0.911079	0.633336	0.9312	0.638654			1406	0.916359	0.626858	0.987618	0.838557
		1407	0.90663	0.65769	0.922014	0.744247			1407	0.910919	0.633095	0.926768	0.634746			1407	0.916216	0.626435	0.983047	0.817074
		1408	0.906326	0.657056	0.921404	0.753236			1408	0.910751	0.632828	0.922234	0.631469			1408	0.916066	0.625984	0.98166	0.798397
		1409	0.90601	0.656386	0.921158	0.762747			1409	0.910572	0.632532	0.917926	0.62891			1409	0.915907	0.625501	0.980808	0.781924
		1410	0.905681	0.655678	0.921231	0.772563			1410	0.910384	0.632207	0.914481	0.62738			1410	0.915738	0.624986	0.977955	0.76684
		1411	0.905339	0.654928	0.92152	0.782374			1411	0.910184	0.631849	0.912235	0.627036			1411	0.91556	0.624436	0.972127	0.751843
		1412	0.904983	0.654136	0.921905	0.791836			1412	0.909973	0.631457	0.911078	0.6277			1412	0.91537	0.623849	0.963943	0.735424
		1413	0.904611	0.653298	0.922302	0.80062			1413	0.90975	0.631029	0.91073	0.629106			1413	0.91517	0.623223	0.955338	0.717883
		1414	0.904223	0.652412	0.922651	0.808401			1414	0.909514	0.630563	0.910883	0.631091			1414	0.914957	0.622555	0.949063	0.701724
		1415	0.903818	0.651475	0.922928	0.814889			1415	0.909263	0.630055	0.911199	0.633505			1415	0.914731	0.621843	0.946981	0.689228
		1416	0.903395	0.650485	0.923149	0.81987			1416	0.908998	0.629504	0.91131	0.636119			1416	0.914491	0.621083	0.948171	0.680489
		1417	0.902952	0.649436	0.923336	0.823199			1417	0.908717	0.628906	0.910928	0.638757			1417	0.914236	0.620271	0.949716	0.673739
		1418	0.902487	0.648326	0.923515	0.824827			1418	0.908419	0.628256	0.910028	0.641462			1418	0.913965	0.619405	0.949604	0.66677
		1419	0.901999	0.647148	0.923711	0.824809			1419	0.908102	0.627552	0.908807	0.644424			1419	0.913677	0.618479	0.947933	0.658347
		1420	0.901487	0.645898	0.923908	0.823236			1420	0.907765	0.626788	0.907409	0.647785			1420	0.913369	0.617488	0.945525	0.648605
		1421	0.900946	0.644569	0.924056	0.820224			1421	0.907405	0.625958	0.905828	0.651583			1421	0.913041	0.616427	0.943011	0.638516
		1422	0.900376	0.643152	0.924092	0.815924			1422	0.907021	0.625054	0.904093	0.655867			1422	0.912689	0.615287	0.941185	0.629357
		1423	0.899772	0.641639	0.923913	0.810474			1423	0.90661	0.62407	0.902353	0.660768			1423	0.912311	0.614061	0.940641	0.621995
		1424	0.899131	0.640019	0.92341	0.804014			1424	0.906169	0.622995	0.900717	0.666384			1424	0.911906	0.612739	0.94081	0.615951
		1425	0.898449	0.638281	0.922493	0.7967			1425	0.905694	0.62182	0.89916	0.672665			1425	0.911468	0.611311	0.940466	0.60979
		1426	0.89772	0.636409	0.921076	0.788675			1426	0.905181	0.62053	0.89763	0.679475			1426	0.910995	0.609764	0.938886	0.602569
		1427	0.89694	0.634388	0.919094	0.780078			1427	0.904626	0.619113	0.89618	0.686711			1427	0.910481	0.608084	0.935915	0.594329
		1428	0.896102	0.6322	0.916516	0.771035			1428	0.904022	0.617552	0.894934	0.694302			1428	0.909923	0.606254	0.931396	0.585367
		1429	0.895197	0.629821	0.913313	0.761632			1429	0.903364	0.615826	0.89396	0.702086			1429	0.909313	0.604256	0.925082	0.575781
		1430	0.894216	0.627228	0.909466	0.751923			1430	0.902643	0.613915	0.893207	0.709744			1430	0.908644	0.602068	0.917413	0.565877
		1431	0.893148	0.62439	0.904975	0.741946			1431	0.90185	0.611791	0.892588	0.716871			1431	0.907909	0.599664	0.909891	0.556419
		1432	0.891981	0.621272	0.899819	0.731681			1432	0.900975	0.609425	0.892055	0.723039			1432	0.907097	0.597013	0.90385	0.548037
		1433	0.890697	0.617835	0.893966	0.721077			1433	0.900005	0.606781	0.89157	0.727766			1433	0.906197	0.594083	0.899081	0.540524
		1434	0.889277	0.614027	0.887389	0.710068			1434	0.898925	0.603817	0.891032	0.730477			1434	0.905194	0.59083	0.894134	0.532992
		1435	0.887699	0.609793	0.880035	0.69855			1435	0.897714	0.600483	0.890261	0.730602			1435	0.904071	0.587207	0.887493	0.52455
		1436	0.885932	0.605062	0.871857	0.686393			1436	0.896352	0.59672	0.889066	0.727736			1436	0.902809	0.583156	0.878424	0.514803
		1437	0.883941	0.59975	0.862812	0.673452			1437	0.89481	0.592455	0.887315	0.721723			1437	0.901381	0.578609	0.867377	0.504027
		1438	0.881682	0.593759	0.852821	0.659525			1438	0.893053	0.587604	0.884903	0.712521			1438	0.899758	0.573486	0.855794	0.492974
		1439	0.8791	0.586969	0.841797	0.644382			1439	0.891041	0.582066	0.881665	0.700043			1439	0.897904	0.567692	0.845141	0.482312
		1440	0.876128	0.579241	0.829625	0.627758			1440	0.888724	0.575724	0.877328	0.684122			1440	0.895775	0.561121	0.835872	0.472149
		1441	0.872686	0.570419	0.816128	0.609324			1441	0.886042	0.568444	0.871565	0.664613			1441	0.893323	0.553657	0.82722	0.461975
		1442	0.868682	0.560339	0.801082	0.588713			1442	0.882932	0.560087	0.864034	0.641492			1442	0.890496	0.545189	0.817894	0.450997
		1443	0.864019	0.548864	0.784236	0.565556			1443	0.879332	0.550535	0.854333	0.614864			1443	0.887251	0.535641	0.806855	0.43851
		1444	0.858627	0.535953	0.765383	0.539605			1444	0.875211	0.539747	0.842004	0.584977			1444	0.883582	0.525042	0.7936	0.424118
[truncated: 1,006 more rows]

[truncated: 5 more sheets: Suppl. Fig. 9, Suppl. Fig. 10, Suppl. Fig. 11, Suppl. Fig. 12, Suppl. Fig. 13]
